# Supplementary material for: N,N′-Bis[(2-hydroxy­phen­yl)(phen­yl)methyl­idene]propane-1,2-diamine
Source: Acta Crystallogr Sect E Struct Rep Online. 2010 May 8;66(Pt 6):o1256–7. doi: 10.1107/S1600536810015291 (PMC2979517; doi:10.1107/S1600536810015291)
Supplement: Supplementary file 1 [file e-66-o1256-sup1.cif]

##############################################################################
###                                                                        ###
###        Electronic paper (Acta Crystallographica Section E)             ###
###                                                                        ###
##############################################################################
#                                                                            #
# This CIF contains the data in a paper accepted for publication in Acta     #
# Crystallographica Section E. It conforms to the requirements of Notes      #
# for Authors for Section E, and has been peer reviewed under the auspices   #
# of the IUCr Commission on Journals.                                        #
#                                                                            #
# Full details of the Crystallographic Information File format               #
# are given in the paper "The Crystallographic Information File (CIF):       #
# a New Standard Archive File for Crystallography" by S. R. Hall, F. H.      #
# Allen and I. D. Brown [Acta Cryst. (1991), A47, 655-685].                  #
#                                                                            #
# The current version of the core CIF dictionary is obtainable from          #
# ftp://ftp.iucr.org/pub/cif_core.dic. The current version number is 2.4.    #
#                                                                            #
# Software is freely available for graphical display of the structure(s) in  #
# this CIF.  For information consult the CIF home page http://www.iucr.org/  #
# cif/home.html                                                              #
#                                                                            #
# This file may be used for bona fide research purposes within the           #
# scientific community so long as proper attribution is given to the journal # 
# article from which it was obtained.                                        #
#                                                                            #
##############################################################################
                                             
data_global
_audit_creation_method     'WinGX routine CIF_UPDATE'
_audit_conform_dict_name     cif_core.dic
_audit_conform_dict_version     2.3
_journal_date_recd_electronic     2010-03-31
_journal_date_accepted     2010-04-26
_journal_name_full     'Acta Crystallographica, Section E'
_journal_year     2010
_journal_volume     66
_journal_issue      6
_journal_page_first     o1256
_journal_page_last     o1257
_journal_paper_category     QO
_journal_coeditor_code     HB5392
_publ_contact_author_name     'Billing, David G.'
_publ_contact_author_address
;
Molecular Sciences Institute
School of Chemistry
University of the Witwatersrand
Private Bag 3
P.O. Wits
2050
South Africa
;
_publ_contact_author_email     dave.billing@wits.ac.za
_publ_contact_author_fax     '27(11)7176749'
_publ_contact_author_phone     '27(11)7176759'
_publ_section_title
;
<i>N</i>,<i>N</i>'-Bis[(2-hydroxyphenyl)(phenyl)methylidene]propane-1,2-diamine
;
loop_
    _publ_author_name
    _publ_author_footnote
    _publ_author_address
    'Black, Robert S.' .
;
Molecular Sciences Institute
School of Chemistry
University of the Witwatersrand
Private Bag 3
PO Wits
2050
South Africa
;
    'Billing, David G.' .
;
Molecular Sciences Institute
School of Chemistry
University of the Witwatersrand
Private Bag 3
PO Wits
2050
South Africa
;
    'Bartyzel, Agata'
;
On leave from:
Faculty of Chemistry,
Department of General and Coordination Chemistry,
Maria Curie-Sklodowska University,
Maria Curie-Sklodowska Sq. 2,
20-031 Lublin,
Poland.
;
;
Molecular Sciences Institute
School of Chemistry
University of the Witwatersrand
Private Bag 3
PO Wits
2050
South Africa
;
    'Cukrowska, Ewa M.' .
;
Molecular Sciences Institute
School of Chemistry
University of the Witwatersrand
Private Bag 3
PO Wits
2050
South Africa
;
data_I
_audit_creation_method     'WinGX routine CIF_UPDATE'
_chemical_name_systematic
;
<i>N</i>,<i>N</i>'-Bis[(2-hydroxyphenyl)(phenyl)methylidene]propane-1,2-diamine
;
_chemical_formula_moiety     'C29 H26 N2 O2'
_chemical_formula_sum     'C29 H26 N2 O2'
_chemical_formula_iupac     'C29 H26 N2 O2'
_chemical_formula_weight     434.52
_symmetry_cell_setting     'monoclinic'
_symmetry_space_group_name_H-M     'C 2'
_symmetry_space_group_name_Hall     'C 2y'
loop_
    _symmetry_equiv_pos_as_xyz
    'x, y, z'
    '-x, y, -z'
    'x+1/2, y+1/2, z'
    '-x+1/2, y+1/2, -z'
_cell_length_a     18.1766(8)
_cell_length_b     7.9808(4)
_cell_length_c     16.0347(8)
_cell_angle_alpha     90
_cell_angle_beta     92.703(2)
_cell_angle_gamma     90
_cell_volume     2323.47(19)
_cell_formula_units_Z     4
_cell_measurement_reflns_used     9931
_cell_measurement_theta_min     2.24
_cell_measurement_theta_max     28.26
_cell_measurement_temperature     296(2)
_exptl_crystal_description     'block'
_exptl_crystal_colour     'yellow'
_exptl_crystal_size_max     0.62
_exptl_crystal_size_mid     0.38
_exptl_crystal_size_min     0.24
_exptl_crystal_density_diffrn     1.242
_exptl_crystal_density_meas     '?'
_exptl_crystal_density_method     'not measured'
_exptl_crystal_F_000     920
_exptl_absorpt_coefficient_mu     0.078
_exptl_absorpt_correction_type     integration
_exptl_absorpt_process_details     '(XPREP; Bruker, 1999)'
_exptl_absorpt_correction_T_min     0.9177
_exptl_absorpt_correction_T_max     1.0000
_exptl_special_details
;
Numerical integration absorption corrections based on indexed crystal faces were
applied using the XPREP routine (Bruker, 1999)
;
_diffrn_ambient_temperature     296(2)
_diffrn_radiation_type     'MoK\a'
_diffrn_radiation_wavelength     0.71073
_diffrn_radiation_source     'sealed tube'
_diffrn_radiation_monochromator     'graphite'
_diffrn_measurement_device_type     'Bruker APEXII CCD'
_diffrn_measurement_method     '\f and \w scans'
_diffrn_detector_area_resol_mean     ?
_diffrn_reflns_number     22291
_diffrn_reflns_av_R_equivalents     0.0259
_diffrn_reflns_theta_min     1.27
_diffrn_reflns_theta_max     28
_diffrn_reflns_theta_full     28
_diffrn_measured_fraction_theta_max     0.999
_diffrn_measured_fraction_theta_full     0.999
_diffrn_reflns_limit_h_min     -23
_diffrn_reflns_limit_h_max     24
_diffrn_reflns_limit_k_min     -10
_diffrn_reflns_limit_k_max     10
_diffrn_reflns_limit_l_min     -21
_diffrn_reflns_limit_l_max     20
_diffrn_standards_number     0
_diffrn_standards_interval_count     ?
_diffrn_standards_decay_%     ?
_reflns_number_total     3001
_reflns_number_gt     2724
_reflns_threshold_expression     I>2\s(I)
_refine_ls_structure_factor_coef     Fsqd
_refine_ls_matrix_type     full
_refine_ls_R_factor_gt     0.0335
_refine_ls_wR_factor_ref     0.0867
_refine_ls_goodness_of_fit_ref     1.045
_refine_ls_restrained_S_all     1.045
_refine_ls_number_reflns     3001
_refine_ls_number_parameters     301
_refine_ls_number_restraints     1
_refine_ls_hydrogen_treatment     constr
_refine_ls_weighting_scheme     calc
_refine_ls_weighting_details
         'calc w=1/[\s^2^(Fo^2^)+(0.0448P)^2^+0.6417P] where P=(Fo^2^+2Fc^2^)/3'
_refine_ls_shift/su_max     0.001
_refine_diff_density_max     0.195
_refine_diff_density_min     -0.176
_refine_ls_extinction_method     none
_refine_ls_abs_structure_details     none
loop_
    _atom_type_symbol
    _atom_type_description
    _atom_type_scat_dispersion_real
    _atom_type_scat_dispersion_imag
    _atom_type_scat_source
    C C 0.0033 0 'International Tables Vol C Tables 4.2.6.8 and 6.1.1.4'
    H H 0 0 'International Tables Vol C Tables 4.2.6.8 and 6.1.1.4'
    N N 0.0061 0 'International Tables Vol C Tables 4.2.6.8 and 6.1.1.4'
    O O 0.0106 0 'International Tables Vol C Tables 4.2.6.8 and 6.1.1.4'
_computing_data_collection     'APEX2 (Bruker, 2005)'
_computing_cell_refinement     'SAINT-NT (Bruker, 2005)'
_computing_data_reduction     'SAINT-NT (Bruker, 2005)'
_computing_structure_solution     'SHELXTL (Sheldrick, 2008)'
_computing_structure_refinement     'SHELXL97 (Sheldrick, 2008)'
_computing_molecular_graphics     'PLATON (Spek, 2009)'
_computing_publication_material
;
WinGX (Farrugia, 1999) and PLATON (Spek, 2009)
;
loop_
    _atom_site_type_symbol
    _atom_site_label
    _atom_site_fract_x
    _atom_site_fract_y
    _atom_site_fract_z
    _atom_site_U_iso_or_equiv
    _atom_site_adp_type
    _atom_site_calc_flag
    _atom_site_refinement_flags
    _atom_site_occupancy
    _atom_site_disorder_assembly
    _atom_site_disorder_group
    C C1 0.17117(10) 0.8773(3) 0.19104(12) 0.0380(4) Uani d . 1 . .
    H H1 0.1576 0.8561 0.2453 0.046 Uiso calc R 1 . .
    C C2 0.23795(11) 0.9528(3) 0.17780(14) 0.0452(5) Uani d . 1 . .
    H H2 0.2699 0.9792 0.2229 0.054 Uiso calc R 1 . .
    C C3 0.25725(11) 0.9890(3) 0.09795(15) 0.0500(5) Uani d . 1 . .
    H H3 0.302 1.0411 0.0891 0.06 Uiso calc R 1 . .
    C C4 0.21054(12) 0.9484(3) 0.03135(14) 0.0536(5) Uani d . 1 . .
    H H4 0.2237 0.974 -0.0225 0.064 Uiso calc R 1 . .
    C C5 0.14368(11) 0.8693(3) 0.04351(12) 0.0432(5) Uani d . 1 . .
    H H5 0.1124 0.8412 -0.0019 0.052 Uiso calc R 1 . .
    C C6 0.12418(9) 0.8328(2) 0.12419(11) 0.0318(4) Uani d . 1 . .
    C C7 0.05455(9) 0.7387(2) 0.14143(10) 0.0308(4) Uani d . 1 . .
    C C8 -0.01204(10) 0.8365(2) 0.15614(11) 0.0317(4) Uani d . 1 . .
    C C9 -0.01477(11) 1.0091(2) 0.14096(13) 0.0398(4) Uani d . 1 . .
    H H9 0.0267 1.0624 0.1219 0.048 Uiso calc R 1 . .
    C C10 -0.07704(12) 1.1025(3) 0.15342(13) 0.0478(5) Uani d . 1 . .
    H H10 -0.0777 1.2167 0.142 0.057 Uiso calc R 1 . .
    C C11 -0.13872(12) 1.0242(3) 0.18322(14) 0.0487(5) Uani d . 1 . .
    H H11 -0.1808 1.0867 0.1924 0.058 Uiso calc R 1 . .
    C C12 -0.13812(11) 0.8549(3) 0.19929(13) 0.0445(5) Uani d . 1 . .
    H H12 -0.1796 0.8042 0.2199 0.053 Uiso calc R 1 . .
    C C13 -0.07625(10) 0.7587(3) 0.18505(12) 0.0372(4) Uani d . 1 . .
    C C14 0.09851(12) 0.3771(3) 0.04854(12) 0.0445(5) Uani d . 1 . .
    H H14A 0.0548 0.3114 0.0545 0.067 Uiso calc R 1 . .
    H H14B 0.139 0.3044 0.0374 0.067 Uiso calc R 1 . .
    H H14C 0.0907 0.4544 0.0031 0.067 Uiso calc R 1 . .
    C C15 0.11599(10) 0.4740(2) 0.12901(11) 0.0330(4) Uani d . 1 . .
    H H15 0.1592 0.5453 0.1221 0.04 Uiso calc R 1 . .
    C C16 0.13115(11) 0.3541(2) 0.20186(11) 0.0364(4) Uani d . 1 . .
    H H16A 0.0869 0.2909 0.2124 0.044 Uiso calc R 1 . .
    H H16B 0.1695 0.2755 0.1882 0.044 Uiso calc R 1 . .
    C C17 -0.00368(11) 0.3145(3) 0.35288(13) 0.0447(5) Uani d . 1 . .
    H H17 -0.0215 0.4205 0.3389 0.054 Uiso calc R 1 . .
    C C18 -0.05238(12) 0.1829(4) 0.36563(14) 0.0602(7) Uani d . 1 . .
    H H18 -0.1029 0.2012 0.3604 0.072 Uiso calc R 1 . .
    C C19 -0.02579(16) 0.0266(4) 0.38587(16) 0.0640(7) Uani d . 1 . .
    H H19 -0.0585 -0.0607 0.3944 0.077 Uiso calc R 1 . .
    C C20 0.04851(16) -0.0019(3) 0.39361(17) 0.0639(7) Uani d . 1 . .
    H H20 0.066 -0.1085 0.4071 0.077 Uiso calc R 1 . .
    C C21 0.09762(13) 0.1270(3) 0.38147(14) 0.0477(5) Uani d . 1 . .
    H H21 0.148 0.1073 0.3869 0.057 Uiso calc R 1 . .
    C C22 0.07149(10) 0.2860(2) 0.36114(11) 0.0331(4) Uani d . 1 . .
    C C23 0.12560(9) 0.4238(2) 0.34679(11) 0.0307(3) Uani d . 1 . .
    C C24 0.14855(9) 0.5331(2) 0.41770(11) 0.0304(3) Uani d . 1 . .
    C C25 0.11331(10) 0.5252(2) 0.49331(12) 0.0368(4) Uani d . 1 . .
    H H25 0.0749 0.4495 0.4988 0.044 Uiso calc R 1 . .
    C C26 0.13414(11) 0.6270(3) 0.56007(13) 0.0437(5) Uani d . 1 . .
    H H26 0.1102 0.6195 0.6099 0.052 Uiso calc R 1 . .
    C C27 0.19109(12) 0.7405(3) 0.55188(14) 0.0477(5) Uani d . 1 . .
    H H27 0.2049 0.8105 0.5963 0.057 Uiso calc R 1 . .
    C C28 0.22735(11) 0.7505(3) 0.47865(13) 0.0461(5) Uani d . 1 . .
    H H28 0.2658 0.8264 0.4741 0.055 Uiso calc R 1 . .
    C C29 0.20693(9) 0.6482(2) 0.41146(11) 0.0355(4) Uani d . 1 . .
    N N1 0.05252(8) 0.57835(19) 0.14636(9) 0.0338(3) Uani d . 1 . .
    N N2 0.15442(8) 0.44924(19) 0.27629(9) 0.0348(3) Uani d . 1 . .
    O O1 -0.07848(8) 0.59298(19) 0.20016(11) 0.0509(4) Uani d . 1 . .
    H H1A -0.0408 0.5489 0.1844 0.076 Uiso calc R 1 . .
    O O2 0.24508(8) 0.6613(2) 0.34177(8) 0.0487(4) Uani d . 1 . .
    H H2A 0.2264 0.6006 0.3053 0.073 Uiso calc R 1 . .
loop_
    _atom_site_aniso_label
    _atom_site_aniso_U_11
    _atom_site_aniso_U_22
    _atom_site_aniso_U_33
    _atom_site_aniso_U_12
    _atom_site_aniso_U_13
    _atom_site_aniso_U_23
    C1 0.0384(10) 0.0346(9) 0.0407(9) -0.0049(8) 0.0003(8) -0.0001(8)
    C2 0.0365(10) 0.0390(10) 0.0591(12) -0.0070(8) -0.0073(8) -0.0052(9)
    C3 0.0296(10) 0.0468(12) 0.0742(14) -0.0096(9) 0.0104(9) -0.0005(11)
    C4 0.0464(11) 0.0669(14) 0.0487(11) -0.0111(11) 0.0144(9) 0.0084(11)
    C5 0.0386(10) 0.0536(12) 0.0374(9) -0.0087(9) 0.0009(8) 0.0026(9)
    C6 0.0301(9) 0.0270(8) 0.0383(9) -0.0033(7) 0.0021(7) 0.0017(7)
    C7 0.0299(8) 0.0341(9) 0.0280(8) -0.0069(7) -0.0017(6) 0.0013(6)
    C8 0.0303(9) 0.0335(9) 0.0311(8) -0.0046(7) -0.0011(6) -0.0007(7)
    C9 0.0379(10) 0.0355(10) 0.0462(10) -0.0049(8) 0.0031(8) -0.0008(8)
    C10 0.0544(12) 0.0365(10) 0.0526(12) 0.0058(9) 0.0034(10) -0.0034(9)
    C11 0.0418(11) 0.0531(13) 0.0513(12) 0.0102(10) 0.0028(9) -0.0072(10)
    C12 0.0310(10) 0.0535(13) 0.0494(11) -0.0034(9) 0.0057(8) 0.0002(9)
    C13 0.0315(9) 0.0409(10) 0.0389(9) -0.0042(8) -0.0020(7) 0.0016(8)
    C14 0.0513(12) 0.0435(10) 0.0391(9) -0.0056(10) 0.0053(8) -0.0027(9)
    C15 0.0318(9) 0.0306(9) 0.0372(9) -0.0056(7) 0.0066(7) -0.0007(7)
    C16 0.0406(10) 0.0294(8) 0.0391(9) -0.0029(7) 0.0018(7) -0.0018(7)
    C17 0.0341(9) 0.0512(12) 0.0492(11) -0.0046(9) 0.0052(8) -0.0058(9)
    C18 0.0379(11) 0.089(2) 0.0546(13) -0.0233(12) 0.0085(9) -0.0164(13)
    C19 0.0761(18) 0.0632(16) 0.0534(13) -0.0401(15) 0.0107(12) -0.0014(12)
    C20 0.0856(19) 0.0415(12) 0.0645(15) -0.0188(13) 0.0017(13) 0.0086(11)
    C21 0.0495(12) 0.0368(10) 0.0564(12) -0.0059(9) -0.0017(9) 0.0050(9)
    C22 0.0328(9) 0.0340(9) 0.0326(8) -0.0063(7) 0.0012(7) -0.0034(7)
    C23 0.0263(8) 0.0258(8) 0.0396(9) 0.0011(6) -0.0013(6) 0.0008(7)
    C24 0.0260(8) 0.0266(8) 0.0382(8) 0.0013(6) -0.0028(6) 0.0002(7)
    C25 0.0309(9) 0.0336(9) 0.0461(10) -0.0024(8) 0.0034(7) -0.0017(8)
    C26 0.0419(10) 0.0466(11) 0.0429(10) -0.0020(9) 0.0067(8) -0.0078(8)
    C27 0.0472(11) 0.0480(12) 0.0473(11) -0.0063(10) -0.0032(9) -0.0140(9)
    C28 0.0404(10) 0.0452(11) 0.0520(11) -0.0149(9) -0.0066(8) -0.0033(9)
    C29 0.0307(9) 0.0357(9) 0.0398(9) -0.0026(8) -0.0029(7) 0.0036(8)
    N1 0.0307(7) 0.0322(8) 0.0385(8) -0.0061(6) 0.0031(6) 0.0001(6)
    N2 0.0345(7) 0.0323(7) 0.0376(7) -0.0043(6) 0.0003(6) -0.0011(6)
    O1 0.0343(7) 0.0413(8) 0.0778(11) -0.0062(6) 0.0092(7) 0.0116(8)
    O2 0.0440(8) 0.0613(10) 0.0410(7) -0.0221(7) 0.0020(6) 0.0007(7)
_geom_special_details
;
All esds (except the esd in the dihedral angle between two l.s. planes) are
estimated using the full covariance matrix. The cell esds are taken into
account individually in the estimation of esds in distances, angles and
torsion angles; correlations between esds in cell parameters are only used
when they are defined by crystal symmetry. An approximate (isotropic)
treatment of cell esds is used for estimating esds involving l.s. planes.
;
loop_
    _geom_bond_atom_site_label_1
    _geom_bond_atom_site_label_2
    _geom_bond_site_symmetry_2
    _geom_bond_distance
    _geom_bond_publ_flag
    C1 C2 . 1.380(3) ?
    C1 C6 . 1.385(3) ?
    C1 H1 . 0.93 ?
    C2 C3 . 1.374(3) ?
    C2 H2 . 0.93 ?
    C3 C4 . 1.371(3) ?
    C3 H3 . 0.93 ?
    C4 C5 . 1.391(3) ?
    C4 H4 . 0.93 ?
    C5 C6 . 1.388(3) ?
    C5 H5 . 0.93 ?
    C6 C7 . 1.508(2) ?
    C7 N1 . 1.283(2) ?
    C7 C8 . 1.469(3) ?
    C8 C9 . 1.399(3) ?
    C8 C13 . 1.419(2) ?
    C9 C10 . 1.378(3) ?
    C9 H9 . 0.93 ?
    C10 C11 . 1.388(3) ?
    C10 H10 . 0.93 ?
    C11 C12 . 1.376(3) ?
    C11 H11 . 0.93 ?
    C12 C13 . 1.389(3) ?
    C12 H12 . 0.93 ?
    C13 O1 . 1.346(3) ?
    C14 C15 . 1.525(3) ?
    C14 H14A . 0.96 ?
    C14 H14B . 0.96 ?
    C14 H14C . 0.96 ?
    C15 N1 . 1.460(2) ?
    C15 C16 . 1.525(3) ?
    C15 H15 . 0.98 ?
    C16 N2 . 1.460(2) ?
    C16 H16A . 0.97 ?
    C16 H16B . 0.97 ?
    C17 C22 . 1.385(3) ?
    C17 C18 . 1.395(3) ?
    C17 H17 . 0.93 ?
    C18 C19 . 1.372(4) ?
    C18 H18 . 0.93 ?
    C19 C20 . 1.369(4) ?
    C19 H19 . 0.93 ?
    C20 C21 . 1.382(3) ?
    C20 H20 . 0.93 ?
    C21 C22 . 1.389(3) ?
    C21 H21 . 0.93 ?
    C22 C23 . 1.500(2) ?
    C23 N2 . 1.284(2) ?
    C23 C24 . 1.477(2) ?
    C24 C25 . 1.399(2) ?
    C24 C29 . 1.411(2) ?
    C25 C26 . 1.383(3) ?
    C25 H25 . 0.93 ?
    C26 C27 . 1.386(3) ?
    C26 H26 . 0.93 ?
    C27 C28 . 1.376(3) ?
    C27 H27 . 0.93 ?
    C28 C29 . 1.388(3) ?
    C28 H28 . 0.93 ?
    C29 O2 . 1.347(2) ?
    O1 H1A . 0.82 ?
    O2 H2A . 0.82 ?
loop_
    _geom_angle_atom_site_label_1
    _geom_angle_atom_site_label_2
    _geom_angle_atom_site_label_3
    _geom_angle_site_symmetry_1
    _geom_angle_site_symmetry_3
    _geom_angle
    _geom_angle_publ_flag
    C2 C1 C6 . . 120.49(18) ?
    C2 C1 H1 . . 119.8 ?
    C6 C1 H1 . . 119.8 ?
    C3 C2 C1 . . 120.01(18) ?
    C3 C2 H2 . . 120 ?
    C1 C2 H2 . . 120 ?
    C4 C3 C2 . . 120.00(18) ?
    C4 C3 H3 . . 120 ?
    C2 C3 H3 . . 120 ?
    C3 C4 C5 . . 120.72(19) ?
    C3 C4 H4 . . 119.6 ?
    C5 C4 H4 . . 119.6 ?
    C6 C5 C4 . . 119.26(18) ?
    C6 C5 H5 . . 120.4 ?
    C4 C5 H5 . . 120.4 ?
    C1 C6 C5 . . 119.48(17) ?
    C1 C6 C7 . . 118.56(16) ?
    C5 C6 C7 . . 121.90(16) ?
    N1 C7 C8 . . 119.60(16) ?
    N1 C7 C6 . . 122.34(17) ?
    C8 C7 C6 . . 118.02(15) ?
    C9 C8 C13 . . 117.66(17) ?
    C9 C8 C7 . . 121.20(17) ?
    C13 C8 C7 . . 121.13(15) ?
    C10 C9 C8 . . 122.01(19) ?
    C10 C9 H9 . . 119 ?
    C8 C9 H9 . . 119 ?
    C9 C10 C11 . . 119.3(2) ?
    C9 C10 H10 . . 120.4 ?
    C11 C10 H10 . . 120.4 ?
    C12 C11 C10 . . 120.5(2) ?
    C12 C11 H11 . . 119.8 ?
    C10 C11 H11 . . 119.8 ?
    C11 C12 C13 . . 120.7(2) ?
    C11 C12 H12 . . 119.6 ?
    C13 C12 H12 . . 119.6 ?
    O1 C13 C12 . . 118.80(18) ?
    O1 C13 C8 . . 121.39(17) ?
    C12 C13 C8 . . 119.81(18) ?
    C15 C14 H14A . . 109.5 ?
    C15 C14 H14B . . 109.5 ?
    H14A C14 H14B . . 109.5 ?
    C15 C14 H14C . . 109.5 ?
    H14A C14 H14C . . 109.5 ?
    H14B C14 H14C . . 109.5 ?
    N1 C15 C14 . . 108.39(15) ?
    N1 C15 C16 . . 109.14(14) ?
    C14 C15 C16 . . 110.66(15) ?
    N1 C15 H15 . . 109.5 ?
    C14 C15 H15 . . 109.5 ?
    C16 C15 H15 . . 109.5 ?
    N2 C16 C15 . . 109.55(15) ?
    N2 C16 H16A . . 109.8 ?
    C15 C16 H16A . . 109.8 ?
    N2 C16 H16B . . 109.8 ?
    C15 C16 H16B . . 109.8 ?
    H16A C16 H16B . . 108.2 ?
    C22 C17 C18 . . 119.5(2) ?
    C22 C17 H17 . . 120.2 ?
    C18 C17 H17 . . 120.2 ?
    C19 C18 C17 . . 120.0(2) ?
    C19 C18 H18 . . 120 ?
    C17 C18 H18 . . 120 ?
    C20 C19 C18 . . 120.5(2) ?
    C20 C19 H19 . . 119.7 ?
    C18 C19 H19 . . 119.7 ?
    C19 C20 C21 . . 120.3(2) ?
    C19 C20 H20 . . 119.9 ?
    C21 C20 H20 . . 119.9 ?
    C20 C21 C22 . . 119.8(2) ?
    C20 C21 H21 . . 120.1 ?
    C22 C21 H21 . . 120.1 ?
    C17 C22 C21 . . 119.81(18) ?
    C17 C22 C23 . . 121.07(18) ?
    C21 C22 C23 . . 119.12(16) ?
    N2 C23 C24 . . 118.18(15) ?
    N2 C23 C22 . . 123.25(16) ?
    C24 C23 C22 . . 118.55(15) ?
    C25 C24 C29 . . 117.87(16) ?
    C25 C24 C23 . . 121.07(15) ?
    C29 C24 C23 . . 121.06(15) ?
    C26 C25 C24 . . 121.64(18) ?
    C26 C25 H25 . . 119.2 ?
    C24 C25 H25 . . 119.2 ?
    C25 C26 C27 . . 119.29(19) ?
    C25 C26 H26 . . 120.4 ?
    C27 C26 H26 . . 120.4 ?
    C28 C27 C26 . . 120.58(19) ?
    C28 C27 H27 . . 119.7 ?
    C26 C27 H27 . . 119.7 ?
    C27 C28 C29 . . 120.45(19) ?
    C27 C28 H28 . . 119.8 ?
    C29 C28 H28 . . 119.8 ?
    O2 C29 C28 . . 117.95(17) ?
    O2 C29 C24 . . 121.87(16) ?
    C28 C29 C24 . . 120.17(17) ?
    C7 N1 C15 . . 122.13(16) ?
    C23 N2 C16 . . 121.53(16) ?
    C13 O1 H1A . . 109.5 ?
    C29 O2 H2A . . 109.5 ?
loop_
    _geom_torsion_atom_site_label_1
    _geom_torsion_atom_site_label_2
    _geom_torsion_atom_site_label_3
    _geom_torsion_atom_site_label_4
    _geom_torsion_site_symmetry_1
    _geom_torsion_site_symmetry_2
    _geom_torsion_site_symmetry_3
    _geom_torsion_site_symmetry_4
    _geom_torsion
    _geom_torsion_publ_flag
    C6 C1 C2 C3 . . . . 2.0(3) ?
    C1 C2 C3 C4 . . . . -0.7(3) ?
    C2 C3 C4 C5 . . . . -0.5(4) ?
    C3 C4 C5 C6 . . . . 0.5(4) ?
    C2 C1 C6 C5 . . . . -1.9(3) ?
    C2 C1 C6 C7 . . . . 175.34(18) ?
    C4 C5 C6 C1 . . . . 0.7(3) ?
    C4 C5 C6 C7 . . . . -176.5(2) ?
    C1 C6 C7 N1 . . . . -87.8(2) ?
    C5 C6 C7 N1 . . . . 89.5(2) ?
    C1 C6 C7 C8 . . . . 89.8(2) yes
    C5 C6 C7 C8 . . . . -92.9(2) ?
    N1 C7 C8 C9 . . . . -171.73(18) ?
    C6 C7 C8 C9 . . . . 10.6(2) ?
    N1 C7 C8 C13 . . . . 7.3(3) ?
    C6 C7 C8 C13 . . . . -170.35(16) ?
    C13 C8 C9 C10 . . . . 0.1(3) ?
    C7 C8 C9 C10 . . . . 179.19(17) ?
    C8 C9 C10 C11 . . . . 1.1(3) ?
    C9 C10 C11 C12 . . . . -0.7(3) ?
    C10 C11 C12 C13 . . . . -0.8(3) ?
    C11 C12 C13 O1 . . . . -178.8(2) ?
    C11 C12 C13 C8 . . . . 2.0(3) ?
    C9 C8 C13 O1 . . . . 179.18(19) ?
    C7 C8 C13 O1 . . . . 0.1(3) ?
    C9 C8 C13 C12 . . . . -1.7(3) ?
    C7 C8 C13 C12 . . . . 179.27(17) ?
    N1 C15 C16 N2 . . . . -66.08(18) ?
    C14 C15 C16 N2 . . . . 174.74(15) ?
    C22 C17 C18 C19 . . . . -0.2(3) ?
    C17 C18 C19 C20 . . . . -0.1(4) ?
    C18 C19 C20 C21 . . . . 0.3(4) ?
    C19 C20 C21 C22 . . . . -0.1(4) ?
    C18 C17 C22 C21 . . . . 0.4(3) ?
    C18 C17 C22 C23 . . . . 179.17(18) ?
    C20 C21 C22 C17 . . . . -0.2(3) ?
    C20 C21 C22 C23 . . . . -179.00(19) ?
    C17 C22 C23 N2 . . . . -93.9(2) ?
    C21 C22 C23 N2 . . . . 84.9(2) ?
    C17 C22 C23 C24 . . . . 87.8(2) yes
    C21 C22 C23 C24 . . . . -93.4(2) ?
    N2 C23 C24 C25 . . . . 172.54(17) ?
    C22 C23 C24 C25 . . . . -9.1(2) ?
    N2 C23 C24 C29 . . . . -7.8(2) ?
    C22 C23 C24 C29 . . . . 170.61(16) ?
    C29 C24 C25 C26 . . . . 0.5(3) ?
    C23 C24 C25 C26 . . . . -179.84(18) ?
    C24 C25 C26 C27 . . . . 0.3(3) ?
    C25 C26 C27 C28 . . . . -0.9(3) ?
    C26 C27 C28 C29 . . . . 0.7(3) ?
    C27 C28 C29 O2 . . . . -178.9(2) ?
    C27 C28 C29 C24 . . . . 0.2(3) ?
    C25 C24 C29 O2 . . . . 178.35(17) ?
    C23 C24 C29 O2 . . . . -1.4(3) ?
    C25 C24 C29 C28 . . . . -0.7(3) ?
    C23 C24 C29 C28 . . . . 179.59(17) ?
    C8 C7 N1 C15 . . . . 177.40(14) ?
    C6 C7 N1 C15 . . . . -5.0(3) ?
    C14 C15 N1 C7 . . . . -111.3(2) ?
    C16 C15 N1 C7 . . . . 128.14(18) ?
    C24 C23 N2 C16 . . . . -175.93(15) ?
    C22 C23 N2 C16 . . . . 5.8(3) ?
    C15 C16 N2 C23 . . . . 131.47(17) ?
loop_
    _geom_hbond_atom_site_label_D
    _geom_hbond_atom_site_label_H
    _geom_hbond_atom_site_label_A
    _geom_hbond_site_symmetry_A
    _geom_hbond_distance_DH
    _geom_hbond_distance_HA
    _geom_hbond_distance_DA
    _geom_hbond_angle_DHA
    O1 H1A N1 . 0.82 1.84 2.573(2) 147
    O2 H2A N2 . 0.82 1.83 2.553(2) 147
