# Supplementary material for: N,N′-Bis[(2-hydroxy­phen­yl)(phen­yl)methyl­idene]propane-1,2-diamine
Source: Acta Crystallogr Sect E Struct Rep Online. 2010 May 8;66(Pt 6):o1256–7. doi: 10.1107/S1600536810015291 (PMC2979517; doi:10.1107/S1600536810015291)
Supplement: Supplementary file 2 [file e-66-o1256-Isup2.hkl]

#
# h,k,l, Fc-squared, Fo-squared, sigma(Fo-squared) and status flag
#
data_I
_shelx_title ' 9aSch6x_abs in C2'
_shelx_refln_list_code          4
_shelx_F_calc_maximum      219.40
_exptl_crystal_F_000       920.00
_reflns_d_resolution_high  0.7570
 
loop_
 _symmetry_equiv_pos_as_xyz
 'x, y, z'
 '-x, y, -z'
 'x+1/2, y+1/2, z'
 '-x+1/2, y+1/2, -z'
 
_cell_length_a    18.1766
_cell_length_b     7.9808
_cell_length_c    16.0347
_cell_angle_alpha  90.000
_cell_angle_beta   92.703
_cell_angle_gamma  90.000
 
_shelx_F_squared_multiplier     1.000
 
loop_
 _refln_index_h
 _refln_index_k
 _refln_index_l
 _refln_F_squared_calc
 _refln_F_squared_meas
 _refln_F_squared_sigma
 _refln_observed_status
   2   0   0     1476.46     1518.71     12.49 o
   4   0   0     6304.90     6323.67     46.57 o
   6   0   0     3307.14     3156.52     24.30 o
   8   0   0     3259.42     3294.52     25.49 o
  10   0   0     1983.30     1870.46     15.27 o
  12   0   0        0.21        3.19      1.27 o
  14   0   0      998.58      994.02     11.43 o
  16   0   0      715.77      691.91      9.86 o
  18   0   0       46.54       54.13      6.20 o
  20   0   0       14.76        9.38      7.50 o
  22   0   0        1.06        2.81      7.97 o
   1   1   0      608.14      608.25      3.61 o
   3   1   0    11184.85    11072.11     59.12 o
   5   1   0    10086.36     9882.95     51.99 o
   7   1   0      477.91      430.99      3.14 o
   9   1   0       58.20       73.88      1.77 o
  11   1   0      701.75      746.91      5.17 o
  13   1   0       24.56       26.43      1.09 o
  15   1   0       71.71       80.08      2.29 o
  17   1   0       77.17       79.87      4.08 o
  19   1   0      100.92       92.00      5.49 o
  21   1   0        6.31        5.71      6.56 o
  23   1   0       29.23       32.88      7.63 o
   0   2   0     6083.62     5840.22     50.09 o
   2   2   0      367.92      367.91      3.13 o
   4   2   0     2836.67     2837.69     17.15 o
   6   2   0     6403.86     6620.70     39.74 o
   8   2   0     5486.53     6230.76     34.65 o
  10   2   0      477.34      497.51      4.12 o
  12   2   0       99.55      110.49      2.02 o
  14   2   0      231.39      215.13      3.21 o
  16   2   0      200.44      182.81      4.10 o
  18   2   0       53.50       48.40      3.80 o
  20   2   0      118.44      109.73      7.30 o
  22   2   0       92.36      120.98     15.47 o
   1   3   0       56.03       73.80      1.54 o
   3   3   0     2950.34     3031.45     19.39 o
   5   3   0     2349.83     2409.42     16.55 o
   7   3   0      928.99     1043.05      8.05 o
   9   3   0      522.70      510.95      6.80 o
  11   3   0       16.74       22.89      1.40 o
  13   3   0      164.71      153.60      3.15 o
  15   3   0      179.22      172.03      3.87 o
  17   3   0       39.97       34.81      3.11 o
  19   3   0       70.38       58.17      5.30 o
  21   3   0        2.60        5.16      8.91 o
   0   4   0      956.06     1106.34     13.95 o
   2   4   0     4783.20     5035.61     39.39 o
   4   4   0     2869.89     2768.20     22.66 o
   6   4   0      385.66      409.39      5.53 o
   8   4   0      149.21      162.53      3.16 o
  10   4   0      114.41      103.48      2.99 o
  12   4   0       24.55       25.32      1.88 o
  14   4   0      280.77      252.88      4.45 o
  16   4   0       20.59       20.87      2.97 o
  18   4   0       84.35       89.15      6.21 o
  20   4   0       28.38       33.17      5.10 o
  22   4   0       84.23       83.46     13.60 o
   1   5   0      336.23      353.20      4.83 o
   3   5   0      788.74      767.09      8.00 o
   5   5   0       21.09       16.43      1.68 o
   7   5   0     2320.20     2201.77     20.51 o
   9   5   0       36.01       33.77      2.34 o
  11   5   0       95.63       82.97      3.05 o
  13   5   0       85.70       84.55      3.36 o
  15   5   0       94.84       82.08      3.39 o
  17   5   0       79.52       75.31      4.39 o
  19   5   0       67.45       71.77      6.45 o
  21   5   0       73.34       83.93     14.54 o
   0   6   0      281.96      238.26      5.99 o
   2   6   0       84.28       83.68      2.84 o
   4   6   0      278.08      276.58      5.15 o
   6   6   0     1186.14     1129.62     13.64 o
   8   6   0     2024.41     1932.08     19.12 o
  10   6   0      128.01      122.25      4.08 o
  12   6   0      120.43      117.04      3.84 o
  14   6   0       72.31       67.78      3.29 o
  16   6   0       36.68       38.13      3.70 o
  18   6   0        6.32        6.90      4.78 o
   1   7   0      960.15      877.90      9.83 o
   3   7   0      112.88      112.58      3.18 o
   5   7   0       61.71       66.26      3.07 o
   7   7   0       77.12       72.37      3.58 o
   9   7   0      473.64      448.74      7.47 o
  11   7   0       24.33       28.26      3.09 o
  13   7   0       48.55       48.54      3.41 o
  15   7   0       33.92       48.70      5.20 o
  17   7   0       13.13       20.63      5.27 o
   0   8   0      457.78      425.68      9.54 o
   2   8   0       19.23       16.64      2.21 o
   4   8   0       54.46       62.47      3.11 o
   6   8   0       39.79       41.89      2.95 o
   8   8   0        2.57        4.67      2.24 o
  10   8   0       17.10       20.32      2.60 o
  12   8   0        5.27        6.68      3.12 o
  14   8   0       11.65       14.82      5.74 o
   1   9   0       24.02       27.34      2.62 o
   3   9   0       94.03      100.51      3.98 o
   5   9   0       48.52       47.27      3.21 o
   7   9   0       29.21       31.05      3.40 o
   9   9   0       39.92       37.27      3.88 o
  11   9   0        5.46        4.53      4.27 o
   0  10   0      127.73      128.95      8.30 o
   2  10   0      136.73      146.36      6.26 o
   4  10   0       23.48       25.15      3.91 o
   6  10   0       83.93       99.84      5.17 o
 -24   0   1        4.23        7.97      8.91 o
 -22   0   1        0.03       12.19      8.44 o
 -20   0   1       17.90       11.25      5.40 o
 -18   0   1      155.00      155.49     14.30 o
 -16   0   1     1172.36     1140.45     14.70 o
 -14   0   1      220.69      238.52      5.38 o
 -12   0   1       81.71      101.71      2.75 o
 -10   0   1      126.74      118.41      2.52 o
  -8   0   1       72.36       90.84      2.06 o
  -6   0   1     2229.08     2161.98     17.06 o
  -4   0   1     6961.77     6843.00     49.87 o
  -2   0   1     9350.87     9121.17     77.60 o
   0   0   1        2.74        1.90      0.47 o
   2   0   1     2868.95     2800.10     28.09 o
   4   0   1     1103.89     1220.67     10.08 o
   6   0   1      571.85      584.89      5.60 o
   8   0   1        6.34        4.26      0.83 o
  10   0   1      440.66      447.59      5.28 o
  12   0   1      887.35      966.81      9.94 o
  14   0   1      452.32      437.05      5.62 o
  16   0   1     1411.10     1397.78     23.35 o
  18   0   1       57.34       58.92      4.37 o
  20   0   1       94.82      100.34     13.13 o
  22   0   1        0.80        1.88      7.97 o
 -23   1   1       53.36       55.37      8.60 o
 -21   1   1      180.94      189.99     13.13 o
 -19   1   1       23.70       23.66      3.84 o
 -17   1   1      230.96      223.51      4.92 o
 -15   1   1      343.34      335.45      4.45 o
 -13   1   1     1045.48     1057.53      8.49 o
 -11   1   1      583.50      704.42      5.20 o
  -9   1   1      187.78      172.24      1.87 o
  -7   1   1     2418.19     2425.27     13.83 o
  -5   1   1     6152.76     5977.55     33.70 o
  -3   1   1    23176.04    22995.68    129.08 o
  -1   1   1     4773.78     4806.70     26.15 o
   1   1   1     7588.50     7601.80     40.41 o
   3   1   1    16127.56    15686.92     74.06 o
   5   1   1     5780.56     5683.40     30.15 o
   7   1   1     4253.24     4523.78     23.59 o
   9   1   1     6783.38     7164.77     36.97 o
  11   1   1       58.66       64.73      1.21 o
  13   1   1       89.94       98.02      1.69 o
  15   1   1     1574.87     1510.29     12.70 o
  17   1   1      462.27      443.82      9.89 o
  19   1   1       34.52       37.20      5.17 o
  21   1   1       87.85       87.22      9.11 o
  23   1   1        9.49       18.72     14.54 o
 -22   2   1      186.68      253.67     20.16 o
 -20   2   1       31.24       25.33      5.52 o
 -18   2   1       86.91       79.68      4.30 o
 -16   2   1       20.65       20.45      1.80 o
 -14   2   1       69.96       74.16      2.16 o
 -12   2   1      664.15      671.68      6.09 o
 -10   2   1      262.02      288.27      3.44 o
  -8   2   1     1942.93     1971.55     15.36 o
  -6   2   1     2533.78     2628.23     20.30 o
  -4   2   1     4059.98     4121.43     22.75 o
  -2   2   1     3948.35     3738.67     20.76 o
   0   2   1    16005.00    15690.35     85.82 o
   2   2   1    27947.15    26961.68    142.54 o
   4   2   1     9716.75     9708.86     51.18 o
   6   2   1     1620.08     1738.18      9.98 o
   8   2   1     2076.29     2248.95     13.43 o
  10   2   1      599.02      629.80      4.43 o
  12   2   1      161.04      162.64      2.41 o
  14   2   1       39.24       41.54      1.68 o
  16   2   1      175.35      156.39      3.82 o
  18   2   1      271.89      256.92      9.26 o
  20   2   1      114.12      119.09     10.08 o
  22   2   1      178.14      201.57     13.07 o
 -23   3   1        1.99        9.38      8.91 o
 -21   3   1       14.28        8.44      8.91 o
 -19   3   1       24.44       19.27      3.71 o
 -17   3   1        5.09       -0.69      2.28 o
 -15   3   1      439.47      437.13      6.47 o
 -13   3   1      100.64      105.35      2.83 o
 -11   3   1      510.66      515.02      5.36 o
  -9   3   1       55.34       71.79      1.86 o
  -7   3   1      543.11      510.30      5.75 o
  -5   3   1     7261.96     7762.18     49.11 o
  -3   3   1     4070.62     4084.62     27.41 o
  -1   3   1        0.02        4.64      0.63 o
   1   3   1     1784.04     1744.43     11.70 o
   3   3   1      867.96      847.90      6.70 o
   5   3   1     7752.81     7979.16     56.81 o
   7   3   1      872.92      915.21      7.94 o
   9   3   1      155.46      186.03      3.02 o
  11   3   1      457.47      415.87      4.54 o
  13   3   1       97.82       85.37      2.41 o
  15   3   1       50.36       38.66      1.94 o
  17   3   1      176.74      156.52      6.53 o
  19   3   1      174.55      201.22      8.57 o
  21   3   1        6.88       13.60      9.38 o
 -22   4   1       12.56        6.10      9.38 o
 -20   4   1       20.43       26.08      6.07 o
 -18   4   1      131.08      108.04      5.36 o
 -16   4   1       41.53       47.06      3.07 o
 -14   4   1      260.14      222.96      4.76 o
 -12   4   1      210.70      169.48      4.17 o
 -10   4   1      377.42      418.16      5.93 o
  -8   4   1       73.78       73.64      2.67 o
  -6   4   1       40.92       49.00      2.00 o
  -4   4   1     1833.86     1724.52     17.18 o
  -2   4   1      472.21      447.59      5.12 o
   0   4   1      757.98      765.72      7.45 o
   2   4   1     1179.37     1206.04     10.66 o
   4   4   1      450.87      405.13      4.64 o
   6   4   1      281.09      324.93      5.41 o
   8   4   1      200.32      233.71      4.32 o
  10   4   1       49.85       52.78      2.41 o
  12   4   1      155.34      165.87      3.80 o
  14   4   1      277.07      254.12      4.46 o
  16   4   1      289.55      247.37      6.31 o
  18   4   1        5.79        5.28      3.60 o
  20   4   1       17.68       22.94     11.49 o
  22   4   1       41.37       63.30     13.60 o
 -21   5   1       15.66       31.42     11.25 o
 -19   5   1        7.66       15.35      4.39 o
 -17   5   1       48.87       59.24      4.16 o
 -15   5   1      198.19      196.45      5.20 o
 -13   5   1       70.59       55.19      2.83 o
 -11   5   1      330.92      293.19      5.29 o
  -9   5   1      250.34      240.11      4.32 o
  -7   5   1      595.13      559.78      7.39 o
  -5   5   1       71.83       87.81      3.15 o
  -3   5   1      485.11      518.28      6.45 o
  -1   5   1      133.43      117.11      2.75 o
   1   5   1      480.38      514.06      6.45 o
   3   5   1      528.73      525.69      6.55 o
   5   5   1       70.38       58.21      2.23 o
   7   5   1      590.01      568.89      7.48 o
   9   5   1      654.09      613.97      7.98 o
  11   5   1      161.76      157.75      3.98 o
  13   5   1      163.00      154.62      4.03 o
  15   5   1      141.36      138.55      5.03 o
  17   5   1       31.57       21.01      4.62 o
  19   5   1       64.53       78.40      6.74 o
  21   5   1       35.51       65.36      8.33 o
 -18   6   1        8.79        6.84      4.47 o
 -16   6   1       47.85       46.03      6.56 o
 -14   6   1       79.46       74.83      3.47 o
 -12   6   1        8.26        7.10      2.12 o
 -10   6   1      135.65      150.03      3.78 o
  -8   6   1        1.31        8.89      1.99 o
  -6   6   1       42.15       63.98      2.82 o
  -4   6   1      121.73      112.09      3.44 o
  -2   6   1       76.90       80.43      2.69 o
   0   6   1      121.50      113.69      3.04 o
   2   6   1      537.88      539.00      7.16 o
   4   6   1      189.49      180.24      3.79 o
   6   6   1      339.27      317.86      5.72 o
   8   6   1     1660.72     1537.97     16.01 o
  10   6   1      438.49      434.96      7.47 o
  12   6   1        5.71        3.65      1.89 o
  14   6   1       40.45       38.05      3.45 o
  16   6   1        9.74        5.42      3.10 o
  18   6   1       20.91       15.21      4.92 o
 -17   7   1      113.39      114.87      6.39 o
 -15   7   1       18.82       18.71      3.08 o
 -13   7   1       22.95       22.89      3.18 o
 -11   7   1      269.13      252.38      5.67 o
  -9   7   1      178.74      177.75      4.78 o
  -7   7   1      431.03      417.05      7.06 o
  -5   7   1      467.66      436.51      7.20 o
  -3   7   1      127.22      120.08      3.67 o
  -1   7   1       76.41       76.77      3.03 o
   1   7   1      118.58      123.80      3.52 o
   3   7   1      259.44      257.53      5.13 o
   5   7   1       49.10       54.56      2.88 o
   7   7   1       63.93       62.30      3.09 o
   9   7   1       28.27       35.43      2.48 o
  11   7   1       33.43       32.97      4.09 o
  13   7   1       11.62       20.38      2.72 o
  15   7   1      170.29      212.13      7.64 o
  17   7   1       73.17       86.19      7.61 o
 -14   8   1       30.25       42.05      6.09 o
 -12   8   1      231.60      218.03      6.36 o
 -10   8   1      110.83      114.85      4.36 o
  -8   8   1      188.05      165.21      4.98 o
  -6   8   1      121.96      112.95      4.14 o
  -4   8   1       72.10       64.97      3.12 o
  -2   8   1       10.62        8.57      1.90 o
   0   8   1      877.46      792.28     10.32 o
   2   8   1      100.87       89.96      3.40 o
   4   8   1       50.04       42.12      2.76 o
   6   8   1        3.60        2.70      2.18 o
   8   8   1        8.76        6.38      2.37 o
  10   8   1      116.17      117.68      4.70 o
  12   8   1       33.47       34.33      4.05 o
  14   8   1       73.59       90.15      6.67 o
 -11   9   1        5.66        5.53      3.25 o
  -9   9   1       35.39       37.61      3.91 o
  -7   9   1       14.84       13.45      2.64 o
  -5   9   1       73.48       81.97      3.81 o
  -3   9   1        6.50        5.14      2.20 o
  -1   9   1       47.61       59.30      3.17 o
   1   9   1      227.22      249.41      5.53 o
   3   9   1      213.04      205.87      5.39 o
   5   9   1       32.59       34.49      2.94 o
   7   9   1       37.76       40.81      3.31 o
   9   9   1      207.80      242.87      6.36 o
  11   9   1       61.34       82.86      7.41 o
  -6  10   1       19.60       23.01      3.78 o
  -4  10   1       96.88      108.10      5.70 o
  -2  10   1      139.09      153.89      6.33 o
   0  10   1      149.51      144.04      6.17 o
   2  10   1        6.34        5.08      3.13 o
   4  10   1       70.78       83.73      5.03 o
   6  10   1       30.19       31.68      4.05 o
 -22   0   2        0.51        0.94      7.97 o
 -20   0   2      170.85      137.43      9.61 o
 -18   0   2        1.13        1.72      5.63 o
 -16   0   2     2259.05     2231.78     25.71 o
 -14   0   2     2491.07     2365.54     26.66 o
 -12   0   2      501.47      506.63      6.41 o
 -10   0   2     3362.00     3519.30     29.43 o
  -8   0   2     1737.82     1780.58     14.64 o
  -6   0   2      132.68      138.20      2.29 o
  -4   0   2       28.61       33.93      2.07 o
  -2   0   2     5364.96     5172.08     45.15 o
   0   0   2     1185.39     1280.01     10.17 o
   2   0   2     2042.63     2064.70     18.59 o
   4   0   2      567.02      561.29      6.85 o
   6   0   2      198.76      215.43      3.39 o
   8   0   2      862.85      913.66      9.70 o
  10   0   2      333.95      297.20      4.70 o
  12   0   2     2399.02     2514.81     27.44 o
  14   0   2      697.25      668.88     11.25 o
  16   0   2      603.92      597.12     12.70 o
  18   0   2      127.24      131.86      9.14 o
  20   0   2       20.30       20.16      9.38 o
  22   0   2        7.41        1.41      7.50 o
 -23   1   2       80.39       93.78     14.07 o
 -21   1   2       43.76       53.51      6.11 o
 -19   1   2       45.42       44.75      4.50 o
 -17   1   2       38.83       41.19      2.11 o
 -15   1   2       46.32       40.44      1.83 o
 -13   1   2      602.35      592.38      5.60 o
 -11   1   2     1311.45     1383.73      9.92 o
  -9   1   2       20.94       24.39      0.80 o
  -7   1   2     1732.74     1816.52     11.52 o
  -5   1   2      877.73      790.09      5.68 o
  -3   1   2     7646.17     7558.23     41.76 o
  -1   1   2     2011.65     2039.14     12.16 o
   1   1   2     3470.98     3381.56     16.70 o
   3   1   2    24896.97    23872.78    117.33 o
   5   1   2     3932.86     3844.56     19.99 o
   7   1   2       46.19       44.52      0.87 o
   9   1   2     1785.41     1849.95     12.04 o
  11   1   2      476.53      447.64      3.80 o
  13   1   2       57.77       56.24      1.64 o
  15   1   2      490.66      487.80      7.69 o
  17   1   2       86.76       89.92      3.65 o
  19   1   2      100.37      102.97      6.92 o
  21   1   2       42.02       51.15      7.96 o
  23   1   2      207.98      266.43     15.08 o
 -22   2   2      169.35      203.03     17.82 o
 -20   2   2       22.89       15.78      4.47 o
 -18   2   2       43.95       46.60      5.51 o
 -16   2   2        7.13        3.37      1.72 o
 -14   2   2      327.23      312.56      5.81 o
 -12   2   2      400.73      403.97      5.42 o
 -10   2   2       60.35       48.75      1.41 o
  -8   2   2     5942.88     6543.29     48.23 o
  -6   2   2     6435.42     6664.85     45.63 o
  -4   2   2       23.52       39.43      0.94 o
  -2   2   2     4648.59     4699.11     25.12 o
   0   2   2      221.98      225.43      2.07 o
   2   2   2     6204.40     6155.24     32.64 o
   4   2   2     3243.93     3365.25     17.86 o
   6   2   2     2426.91     2405.78     13.78 o
   8   2   2     1461.36     1479.29      8.95 o
  10   2   2      342.40      356.67      3.56 o
  12   2   2       80.03       80.37      1.65 o
  14   2   2      471.13      517.42      5.82 o
  16   2   2      141.76      146.88      4.54 o
  18   2   2        3.87        1.88      2.73 o
  20   2   2       22.66       20.57      4.30 o
  22   2   2       20.71       41.66     10.32 o
 -21   3   2       65.39       86.02      8.74 o
 -19   3   2       81.37       69.75      6.14 o
 -17   3   2       74.04       67.82      3.33 o
 -15   3   2      370.03      332.28      5.74 o
 -13   3   2      121.52      125.09      2.89 o
 -11   3   2      587.20      608.16      6.86 o
  -9   3   2      195.96      180.60      2.71 o
  -7   3   2      749.43      802.77      6.54 o
  -5   3   2      470.57      485.50      5.07 o
  -3   3   2      351.52      386.33      3.60 o
  -1   3   2      894.43      923.07      6.59 o
   1   3   2      443.39      492.93      4.27 o
   3   3   2      661.06      658.60      5.30 o
   5   3   2     1174.21     1265.24      8.66 o
   7   3   2     2083.26     2010.88     15.32 o
   9   3   2      410.22      387.91      4.86 o
  11   3   2      119.70      128.07      2.46 o
  13   3   2      230.39      224.64      3.70 o
  15   3   2      400.81      402.49      6.27 o
  17   3   2      106.81      110.96      5.53 o
  19   3   2       96.06      101.92      8.32 o
  21   3   2        4.86        9.38      8.91 o
 -22   4   2       52.30       59.08     12.19 o
 -20   4   2        3.16        7.18      5.07 o
 -18   4   2       18.45       14.15      3.06 o
 -16   4   2      223.21      185.65      4.83 o
 -14   4   2      583.35      478.64      7.65 o
 -12   4   2      315.01      307.22      4.93 o
 -10   4   2       14.43       19.89      1.56 o
  -8   4   2     1073.16     1158.74     11.80 o
  -6   4   2      104.58      116.94      2.69 o
  -4   4   2      596.33      647.06      6.93 o
  -2   4   2     1305.35     1329.98     11.97 o
   0   4   2      805.83      782.52      7.18 o
   2   4   2      130.64      118.90      2.41 o
   4   4   2      112.24      117.00      2.54 o
   6   4   2      341.66      347.63      4.76 o
   8   4   2      637.71      677.28      7.92 o
  10   4   2     1007.66      990.94     10.62 o
  12   4   2      216.15      223.32      4.37 o
  14   4   2       16.43       22.46      1.87 o
  16   4   2       61.13       50.84      3.43 o
  18   4   2       69.13       65.26      5.55 o
  20   4   2      138.40      119.25      9.58 o
 -21   5   2       49.41       55.02     13.60 o
 -19   5   2       21.74       14.89      4.22 o
 -17   5   2       24.58       20.39      3.38 o
 -15   5   2      215.15      192.98      5.34 o
 -13   5   2       32.12       31.44      2.49 o
 -11   5   2       62.65       47.75      3.14 o
  -9   5   2      267.49      263.10      5.78 o
  -7   5   2      357.55      352.30      5.67 o
  -5   5   2     2005.17     1952.13     18.44 o
  -3   5   2     1914.28     1895.34     17.91 o
  -1   5   2      810.07      815.42      8.35 o
   1   5   2      519.13      549.14      6.75 o
   3   5   2       33.99       37.22      2.04 o
   5   5   2      247.56      268.19      4.23 o
   7   5   2      111.00      109.98      3.75 o
   9   5   2       27.83       34.50      2.25 o
  11   5   2      308.49      291.37      5.66 o
  13   5   2       29.62       26.31      2.24 o
  15   5   2        4.40        7.70      3.67 o
  17   5   2       51.67       58.02      5.75 o
  19   5   2      129.56      140.76     11.25 o
 -18   6   2       59.56       68.29      5.87 o
 -16   6   2       31.30       32.07      3.21 o
 -14   6   2       14.42       13.02      2.34 o
 -12   6   2      198.44      181.65      5.21 o
 -10   6   2      435.17      406.91      6.67 o
  -8   6   2      637.91      585.22      8.16 o
  -6   6   2     1686.19     1519.83     15.78 o
  -4   6   2      176.11      168.71      4.03 o
  -2   6   2      755.73      710.37      8.08 o
   0   6   2      132.13      127.56      3.38 o
   2   6   2      125.44      124.98      3.39 o
   4   6   2      695.78      641.80      8.05 o
   6   6   2      707.01      668.36      8.81 o
   8   6   2      149.77      138.33      4.06 o
  10   6   2      321.22      302.58      5.70 o
  12   6   2      110.83      120.22      4.27 o
  14   6   2       10.36        9.84      3.14 o
  16   6   2       36.76       35.20      4.61 o
  18   6   2       41.61       46.53      6.33 o
 -17   7   2       23.05       32.60      5.84 o
 -15   7   2       83.92      104.30      4.74 o
 -13   7   2        4.17        8.87      2.65 o
 -11   7   2       39.93       40.16      3.17 o
  -9   7   2      114.14      112.18      3.99 o
  -7   7   2       72.04       64.02      3.12 o
  -5   7   2      171.19      163.25      4.45 o
  -3   7   2      537.66      506.74      7.65 o
  -1   7   2      182.92      155.69      3.81 o
   1   7   2      504.46      443.70      6.76 o
   3   7   2      750.40      734.29      9.33 o
   5   7   2      154.45      144.52      3.76 o
   7   7   2      231.90      220.36      5.10 o
   9   7   2       18.43       18.03      2.10 o
  11   7   2       88.66       83.13      3.84 o
  13   7   2        3.33        7.32      2.44 o
  15   7   2       30.65       29.21      8.19 o
  17   7   2       69.74       77.19      8.99 o
 -14   8   2      240.59      250.31      8.31 o
 -12   8   2       13.57       19.70      3.28 o
 -10   8   2       73.49       65.71      3.93 o
  -8   8   2      135.72      131.23      4.46 o
  -6   8   2      155.94      142.23      4.52 o
  -4   8   2      118.91      108.94      3.79 o
  -2   8   2      192.40      177.35      4.63 o
   0   8   2      306.89      314.01      5.77 o
   2   8   2      439.93      404.51      7.63 o
   4   8   2      206.32      204.01      4.73 o
   6   8   2      100.61       97.12      3.94 o
   8   8   2        6.20        5.13      2.05 o
  10   8   2       55.62       65.59      3.63 o
  12   8   2       56.44       63.22      3.98 o
  14   8   2       56.92       62.49      5.95 o
 -11   9   2       86.39       86.28      8.53 o
  -9   9   2        1.01        0.74      2.94 o
  -7   9   2       33.32       37.58      3.96 o
  -5   9   2        3.77        2.63      2.08 o
  -3   9   2      226.87      215.89      5.44 o
  -1   9   2      171.04      171.13      4.94 o
   1   9   2      140.39      145.59      4.39 o
   3   9   2      145.45      147.72      4.42 o
   5   9   2       11.15        9.14      2.40 o
   7   9   2       39.69       44.14      3.59 o
   9   9   2       47.67       57.41      3.68 o
  11   9   2       11.73       17.32      3.88 o
  -6  10   2       18.13       12.60      3.71 o
  -4  10   2       82.83       94.19      5.84 o
  -2  10   2       84.13       94.94      5.31 o
   0  10   2       21.94       22.92      3.73 o
   2  10   2       51.53       59.05      5.03 o
   4  10   2       27.78       28.81      3.88 o
   6  10   2       41.73       50.21      4.42 o
 -22   0   3       49.62       43.61     10.32 o
 -20   0   3      404.02      384.61     15.02 o
 -18   0   3      115.69      114.60      9.88 o
 -16   0   3       63.03       70.39      4.02 o
 -14   0   3      420.48      395.03      6.17 o
 -12   0   3      191.02      192.79      3.63 o
 -10   0   3       55.01       69.32      2.14 o
  -8   0   3     1112.90     1215.67     12.94 o
  -6   0   3      119.03      133.16      3.39 o
  -4   0   3     8779.86     8707.77     69.97 o
  -2   0   3     4355.83     4268.08     36.90 o
   0   0   3    17881.96    17319.29    125.99 o
   2   0   3    11168.88    10930.29     85.24 o
   4   0   3        7.18       11.16      1.43 o
   6   0   3      466.10      487.06      6.43 o
   8   0   3     1839.29     1768.23     20.59 o
  10   0   3       36.84       40.43      2.54 o
  12   0   3      326.95      351.58      9.72 o
  14   0   3       19.92       15.26      2.44 o
  16   0   3      411.38      395.37      9.93 o
  18   0   3      118.63      121.54      8.44 o
  20   0   3      146.65      125.20     14.07 o
  22   0   3        0.11       -7.03      7.03 o
 -23   1   3       24.03       18.76      9.38 o
 -21   1   3       26.00       18.32      5.52 o
 -19   1   3       18.08       20.15      4.33 o
 -17   1   3      194.12      188.75      4.43 o
 -15   1   3       56.92       55.32      2.44 o
 -13   1   3     1984.77     1964.76     15.97 o
 -11   1   3      675.53      623.79      5.54 o
  -9   1   3      843.45      849.98      7.04 o
  -7   1   3     4269.85     4342.55     29.31 o
  -5   1   3     4980.85     4980.53     29.54 o
  -3   1   3      368.24      386.35      2.86 o
  -1   1   3    11358.69    11231.07     68.29 o
   1   1   3    26802.45    26628.02    131.17 o
   3   1   3     1969.53     2012.85     11.44 o
   5   1   3      162.18      149.96      1.36 o
   7   1   3     1359.06     1395.12      9.90 o
   9   1   3     1032.20     1071.07      7.90 o
  11   1   3       32.85       30.11      1.09 o
  13   1   3      327.01      322.96      3.72 o
  15   1   3      259.87      247.41      5.40 o
  17   1   3      201.96      196.81      9.27 o
  19   1   3      332.13      327.73     11.11 o
  21   1   3        6.46        4.09      5.80 o
  23   1   3       10.63        3.63      6.46 o
 -22   2   3       26.80       18.71      6.27 o
 -20   2   3       37.39       45.69      5.84 o
 -18   2   3      132.59      124.17      5.62 o
 -16   2   3      107.71      109.72      3.41 o
 -14   2   3      158.79      144.63      3.12 o
 -12   2   3       91.39       79.10      2.30 o
 -10   2   3      875.47      868.59      8.52 o
  -8   2   3     1687.21     1783.79     14.34 o
  -6   2   3     1550.34     1650.85     11.03 o
  -4   2   3      292.08      275.64      2.51 o
  -2   2   3     4130.38     4027.77     21.78 o
   0   2   3      706.72      710.92      5.00 o
   2   2   3     4010.96     3899.67     21.02 o
   4   2   3     2389.36     2329.85     14.72 o
   6   2   3     1069.21     1070.75      6.94 o
   8   2   3     2071.21     2157.66     13.42 o
  10   2   3      105.74      107.13      1.65 o
  12   2   3      371.37      367.77      3.46 o
  14   2   3     1720.00     1735.36     15.44 o
  16   2   3       96.53       88.09      3.77 o
  18   2   3       31.73       37.50      5.09 o
  20   2   3       42.82       52.44      7.53 o
  22   2   3       17.40       19.02      6.79 o
 -21   3   3        4.74       12.27      5.61 o
 -19   3   3       46.83       57.23      6.41 o
 -17   3   3       24.00       14.37      2.08 o
 -15   3   3      751.95      691.91      8.95 o
 -13   3   3        2.02       -0.49      1.22 o
 -11   3   3      121.82      126.25      2.99 o
  -9   3   3       33.97       31.22      1.23 o
  -7   3   3       91.00      157.20      2.45 o
  -5   3   3     3396.47     3559.44     29.18 o
  -3   3   3      534.89      545.39      5.60 o
  -1   3   3     1205.48     1223.80      9.38 o
   1   3   3     1238.61     1329.74      9.69 o
   3   3   3     1798.13     1896.54     13.23 o
   5   3   3     1930.91     1976.99     12.71 o
   7   3   3     2701.28     2765.63     17.73 o
   9   3   3     1813.15     1807.13     12.88 o
  11   3   3      984.72     1001.98      8.82 o
  13   3   3      312.04      305.93      3.86 o
  15   3   3       55.27       55.54      2.66 o
  17   3   3      397.37      374.58     11.55 o
  19   3   3       57.59       58.86      6.04 o
  21   3   3      225.28      214.57     10.17 o
 -22   4   3       13.86       19.29      8.67 o
 -20   4   3       23.58       27.63      5.65 o
 -18   4   3        5.57       -0.84      3.88 o
 -16   4   3       58.99       50.30      3.47 o
 -14   4   3       11.81        8.52      1.96 o
 -12   4   3      182.21      194.38      3.81 o
 -10   4   3       23.74       22.37      1.39 o
  -8   4   3      181.02      188.23      3.27 o
  -6   4   3      246.70      242.45      3.85 o
  -4   4   3      675.63      725.12      7.57 o
  -2   4   3      691.29      663.33      7.04 o
   0   4   3     4993.10     5071.34     35.56 o
   2   4   3     1374.81     1456.87     12.40 o
   4   4   3      565.57      545.57      5.65 o
   6   4   3     1025.15      995.67      8.76 o
   8   4   3     1720.63     1679.09     14.95 o
  10   4   3      333.20      328.71      5.20 o
  12   4   3     1067.81     1041.72     12.04 o
  14   4   3      407.42      418.36      6.97 o
  16   4   3       36.63       32.87      5.54 o
  18   4   3       64.83       66.93      7.54 o
  20   4   3       97.22      127.35     14.54 o
 -21   5   3       73.99       94.86      9.78 o
 -19   5   3        9.48       22.33      4.29 o
 -17   5   3      253.33      238.43      6.59 o
 -15   5   3      340.67      295.11      6.05 o
 -13   5   3      204.86      171.62      4.39 o
 -11   5   3       51.70       49.27      2.43 o
  -9   5   3      354.06      352.10      5.45 o
  -7   5   3      944.74      919.62      9.69 o
  -5   5   3      205.68      192.90      3.77 o
  -3   5   3      645.18      655.40      7.49 o
  -1   5   3       94.93      113.06      2.61 o
   1   5   3      317.36      352.10      5.11 o
   3   5   3      195.14      200.36      3.86 o
   5   5   3      470.87      431.73      5.91 o
   7   5   3      292.82      269.35      4.63 o
   9   5   3      123.49      135.02      3.87 o
  11   5   3      894.00      849.36     10.74 o
  13   5   3      638.17      627.29      8.30 o
  15   5   3       63.18       64.60      4.09 o
  17   5   3       35.03       37.72      5.32 o
  19   5   3       47.87       67.64     11.02 o
 -18   6   3       71.33       76.45      5.38 o
 -16   6   3       17.97       10.02      2.73 o
 -14   6   3       48.96       50.40      3.47 o
 -12   6   3      435.47      357.12      6.72 o
 -10   6   3      146.18      138.48      3.79 o
  -8   6   3     1178.01     1086.08     16.14 o
  -6   6   3     1953.21     1923.19     22.57 o
  -4   6   3       69.11       66.50      2.78 o
  -2   6   3      103.48      112.50      3.25 o
   0   6   3      443.91      447.74      6.07 o
   2   6   3       46.96       42.16      2.42 o
   4   6   3     1652.50     1580.01     16.31 o
   6   6   3      327.22      307.32      5.07 o
   8   6   3     1402.49     1351.49     14.59 o
  10   6   3      175.26      180.75      4.54 o
  12   6   3      343.65      331.97      7.95 o
  14   6   3      120.53      121.26      5.41 o
  16   6   3       34.41       41.58      5.93 o
  18   6   3       59.24       87.64     13.36 o
 -17   7   3       33.04       36.10      7.11 o
 -15   7   3       45.21       67.22      4.28 o
 -13   7   3       76.25       85.51      3.99 o
 -11   7   3      152.30      149.45      6.66 o
  -9   7   3      293.32      262.49      6.48 o
  -7   7   3      120.45      118.01      3.85 o
  -5   7   3      339.45      335.71      6.79 o
  -3   7   3      105.45      107.50      3.50 o
  -1   7   3      331.47      323.11      5.70 o
   1   7   3      122.06      120.39      3.51 o
   3   7   3      699.05      663.10      9.37 o
   5   7   3      337.82      332.66      5.94 o
   7   7   3      440.79      427.10      7.64 o
   9   7   3      123.27      122.25      4.45 o
  11   7   3       59.00       63.41      3.68 o
  13   7   3       53.58       61.64      5.24 o
  15   7   3       66.29       78.40      7.11 o
  17   7   3       29.58       42.19      6.38 o
 -14   8   3       24.49       39.26      5.87 o
 -12   8   3       23.70       30.13      3.34 o
 -10   8   3       40.25       41.56      3.72 o
  -8   8   3       14.89       16.03      2.51 o
  -6   8   3      141.40      143.30      5.00 o
  -4   8   3      123.34      114.03      3.93 o
  -2   8   3      122.02      114.93      3.92 o
   0   8   3      844.89      771.62      9.71 o
   2   8   3       14.16       10.41      2.03 o
   4   8   3      140.52      146.01      4.18 o
   6   8   3      174.00      167.98      5.01 o
   8   8   3       16.13       16.25      2.52 o
  10   8   3       27.41       32.73      3.21 o
  12   8   3       36.81       45.07      5.29 o
  14   8   3       74.13       92.13      6.76 o
 -11   9   3       47.23       45.10      5.37 o
  -9   9   3      116.44      121.84      6.28 o
  -7   9   3      145.18      155.58      5.28 o
  -5   9   3       40.49       40.81      3.29 o
  -3   9   3       42.88       43.78      3.32 o
  -1   9   3       64.16       66.29      3.80 o
   1   9   3        3.77        1.06      2.02 o
   3   9   3       47.41       53.98      2.97 o
   5   9   3       14.52       11.54      2.32 o
   7   9   3       57.66       79.47      3.98 o
   9   9   3       87.44      100.26      4.78 o
  11   9   3       31.12       28.29      5.08 o
  -6  10   3        9.92       14.80      3.92 o
  -4  10   3       27.20       40.20      4.54 o
  -2  10   3        2.33        0.64      3.17 o
   0  10   3       34.43       39.46      4.05 o
   2  10   3        2.72        0.00      3.08 o
   4  10   3        9.17       10.40      3.71 o
   6  10   3       11.57        8.84      3.95 o
 -22   0   4        4.82        2.22      5.46 o
 -20   0   4      185.92      187.51     11.26 o
 -18   0   4        5.00       12.63      3.79 o
 -16   0   4       96.38      108.85      5.14 o
 -14   0   4      146.90      155.21      4.36 o
 -12   0   4        0.00       -0.56      1.25 o
 -10   0   4      133.62      147.11      3.20 o
  -8   0   4      319.97      318.71      4.16 o
  -6   0   4       43.54       51.07      2.73 o
  -4   0   4     1207.75     1250.93     11.30 o
  -2   0   4     1244.02     1350.00     11.93 o
   0   0   4    33271.00    32323.63    232.06 o
   2   0   4    48134.98    44017.27   1466.17 o
   4   0   4     6944.92     7117.65     66.42 o
   6   0   4     4348.38     4608.57     54.70 o
   8   0   4        1.31        5.37      0.90 o
  10   0   4      501.75      484.73      6.43 o
  12   0   4        8.72        4.24      1.90 o
  14   0   4        0.14        1.67      1.82 o
  16   0   4     4049.82     3930.35     86.51 o
  18   0   4      142.30      133.72      8.45 o
  20   0   4        2.35       15.94      8.44 o
  22   0   4       53.79       69.87     13.13 o
 -23   1   4       65.00       99.88     13.60 o
 -21   1   4      101.34       92.72      8.87 o
 -19   1   4       89.06       92.61      5.51 o
 -17   1   4      606.48      617.35      8.98 o
 -15   1   4      507.90      514.52      7.14 o
 -13   1   4      677.89      665.51      7.31 o
 -11   1   4       99.13      121.36      4.37 o
  -9   1   4      898.03      977.14      8.86 o
  -7   1   4      787.69      888.03      7.10 o
  -5   1   4      562.97      618.74      4.52 o
  -3   1   4     2096.65     1983.80     13.06 o
  -1   1   4     6667.55     6676.22     39.35 o
   1   1   4     3882.05     3957.35     20.85 o
   3   1   4     2225.29     2292.07     12.67 o
   5   1   4     1603.81     1561.76     10.06 o
   7   1   4      834.16      808.01      6.21 o
   9   1   4      332.87      356.02      3.30 o
  11   1   4     1238.96     1202.33      9.04 o
  13   1   4      434.59      429.34      5.61 o
  15   1   4       45.57       45.69      2.61 o
  17   1   4      514.29      519.61     11.18 o
  19   1   4       53.22       53.34      5.99 o
  21   1   4       23.26       10.12      8.21 o
  23   1   4       16.76       18.54      7.12 o
 -22   2   4      171.08      163.74     12.43 o
 -20   2   4      553.00      541.78     15.32 o
 -18   2   4      417.14      406.06      8.12 o
 -16   2   4      224.69      220.89      4.69 o
 -14   2   4      170.93      169.29      3.53 o
 -12   2   4       49.54       56.29      2.20 o
 -10   2   4      380.70      389.70      5.34 o
  -8   2   4      494.49      594.82      6.39 o
  -6   2   4      954.14     1082.39      8.41 o
  -4   2   4      702.98      734.64      5.37 o
  -2   2   4      230.65      210.76      2.45 o
   0   2   4     4519.06     4395.86     24.52 o
   2   2   4      727.45      746.06      5.66 o
   4   2   4      346.98      339.71      2.89 o
   6   2   4      261.38      275.30      2.52 o
   8   2   4     1638.72     1771.79     10.58 o
  10   2   4     1338.79     1412.81      8.94 o
  12   2   4       19.01       18.57      1.17 o
  14   2   4      227.51      225.18      4.00 o
  16   2   4      433.33      415.58      8.48 o
  18   2   4      301.24      299.19     11.03 o
  20   2   4       47.21       48.41      6.88 o
  22   2   4       40.10       38.74      8.21 o
 -21   3   4       66.32       60.49      7.74 o
 -19   3   4       62.75       67.17      5.56 o
 -17   3   4        8.93        8.79      2.04 o
 -15   3   4      111.04       98.46      4.73 o
 -13   3   4      568.78      564.47      7.00 o
 -11   3   4      183.63      191.77      3.96 o
  -9   3   4      673.06      721.58      6.56 o
  -7   3   4      465.69      414.72      4.66 o
  -5   3   4      699.40      749.10      7.14 o
  -3   3   4      792.31      783.39      6.13 o
  -1   3   4      250.28      285.77      3.15 o
   1   3   4     1943.48     1993.13     13.76 o
   3   3   4      333.23      344.97      3.49 o
   5   3   4     2313.51     2386.82     16.26 o
   7   3   4      444.84      415.94      3.80 o
   9   3   4       89.17       76.20      1.90 o
  11   3   4       43.36       46.54      1.78 o
  13   3   4      454.64      451.74      6.24 o
  15   3   4       65.59       55.90      3.64 o
  17   3   4       34.22       37.20      3.93 o
  19   3   4       21.77       15.11      5.72 o
  21   3   4        0.31        6.71      4.59 o
 -20   4   4       55.91       72.22      9.72 o
 -18   4   4       73.83       67.79      4.69 o
 -16   4   4      138.15      132.80      4.40 o
 -14   4   4      158.66      182.36      4.66 o
 -12   4   4      151.17      151.81      3.88 o
 -10   4   4       72.70       79.32      2.18 o
  -8   4   4       58.40       54.47      1.95 o
  -6   4   4      258.14      243.17      3.73 o
  -4   4   4      552.97      581.65      6.53 o
  -2   4   4     1973.18     2109.86     17.74 o
   0   4   4      337.89      420.20      4.96 o
   2   4   4      730.87      832.07      8.08 o
   4   4   4     1010.30     1038.53      9.14 o
   6   4   4     1983.93     1944.37     15.18 o
   8   4   4      293.62      295.46      4.72 o
  10   4   4      797.32      785.22      8.43 o
  12   4   4      405.09      395.10      6.41 o
  14   4   4      377.45      379.08      7.16 o
  16   4   4       37.33       32.69      3.79 o
  18   4   4       47.50       42.13      6.87 o
  20   4   4       32.28       43.87      9.61 o
 -19   5   4       37.26       29.91      4.98 o
 -17   5   4       21.98       15.65      4.85 o
 -15   5   4       14.21       22.29      2.54 o
 -13   5   4      594.69      582.56      9.24 o
 -11   5   4      238.58      214.29      3.98 o
  -9   5   4      198.99      203.26      4.19 o
  -7   5   4      715.27      688.75      7.77 o
  -5   5   4      972.88      953.45      9.85 o
  -3   5   4      251.04      267.42      4.65 o
  -1   5   4      441.45      390.33      5.11 o
   1   5   4     1244.96     1259.75     11.57 o
   3   5   4      376.32      389.30      5.54 o
   5   5   4       90.26       86.99      2.60 o
   7   5   4      258.90      229.92      4.63 o
   9   5   4     6674.64     6427.06     53.31 o
  11   5   4      291.98      286.77      5.79 o
  13   5   4      426.06      407.57      7.00 o
  15   5   4       63.51       62.55      4.11 o
  17   5   4      176.41      179.56     11.14 o
  19   5   4      189.60      219.34     24.85 o
 -18   6   4        0.55       -5.00      5.00 o
 -16   6   4       73.75       72.35      3.76 o
 -14   6   4       15.20       15.77      2.79 o
 -12   6   4      123.44      114.93      4.12 o
 -10   6   4      557.65      501.30      7.19 o
  -8   6   4       20.64       30.40      2.48 o
  -6   6   4      178.36      188.44      4.27 o
  -4   6   4      806.13      774.74      9.61 o
  -2   6   4      254.70      250.68      4.35 o
   0   6   4      615.77      609.36      7.29 o
   2   6   4      606.42      583.33      7.21 o
   4   6   4      480.66      461.29      7.15 o
   6   6   4      476.96      474.39      6.47 o
   8   6   4     1250.71     1201.15     13.44 o
  10   6   4      340.35      356.73      6.81 o
  12   6   4       48.34       56.52      3.55 o
  14   6   4       52.31       45.97      4.09 o
  16   6   4      161.00      157.74      8.65 o
  18   6   4        6.25        9.38      6.24 o
 -17   7   4        8.15        0.20      5.21 o
 -15   7   4       62.51       62.50      6.02 o
 -13   7   4       60.83       55.58      3.92 o
 -11   7   4       33.83       33.88      2.89 o
  -9   7   4       36.56       35.34      2.63 o
  -7   7   4        6.78        6.46      1.93 o
  -5   7   4      153.41      140.71      4.12 o
  -3   7   4      192.86      187.25      4.36 o
  -1   7   4      141.44      137.44      3.87 o
   1   7   4     1117.24     1037.62     11.14 o
   3   7   4      510.53      494.28      7.87 o
   5   7   4      235.16      220.82      5.25 o
   7   7   4        7.88        6.13      1.75 o
   9   7   4      167.90      174.52      5.15 o
  11   7   4       36.12       29.38      2.94 o
  13   7   4      434.02      424.11     10.03 o
  15   7   4      174.70      211.96      8.74 o
  17   7   4      304.90      356.31     17.20 o
 -14   8   4       97.86      118.80      5.81 o
 -12   8   4       58.09       58.23      4.04 o
 -10   8   4      120.44      113.06      5.47 o
  -8   8   4       24.88       18.61      2.68 o
  -6   8   4       73.50       78.63      3.96 o
  -4   8   4        4.88        2.68      2.00 o
  -2   8   4        3.09        1.58      1.87 o
   0   8   4        0.61       -0.93      1.81 o
   2   8   4      103.38       93.20      3.42 o
   4   8   4      149.61      144.95      4.16 o
   6   8   4       26.83       28.86      2.79 o
   8   8   4       50.67       48.00      3.45 o
  10   8   4        1.40        0.75      2.34 o
  12   8   4       31.13       37.99      4.41 o
  14   8   4        6.42       12.57      4.34 o
 -11   9   4       88.00      101.18      7.11 o
  -9   9   4       76.23       98.52      5.93 o
  -7   9   4        7.70        4.67      2.36 o
  -5   9   4       13.42       16.56      2.71 o
  -3   9   4       72.87       77.01      3.92 o
  -1   9   4        5.56        7.30      2.40 o
   1   9   4        1.65       -0.11      2.17 o
   3   9   4       31.90       30.05      2.85 o
   5   9   4       29.83       33.56      2.61 o
   7   9   4       72.46       79.29      4.07 o
   9   9   4       67.77       75.95      5.55 o
  11   9   4        7.41        1.20      5.22 o
  -6  10   4       36.97       38.41      5.23 o
  -4  10   4        4.98        4.78      3.48 o
  -2  10   4        3.00       -2.05      3.53 o
   0  10   4       44.95       52.32      4.90 o
   2  10   4       26.46       29.92      3.89 o
   4  10   4       27.97       25.65      4.04 o
 -22   0   5      222.43      178.18     16.88 o
 -20   0   5       26.86        7.97      7.50 o
 -18   0   5     1159.21     1181.41     22.20 o
 -16   0   5      422.17      426.51      9.79 o
 -14   0   5     4844.88     4583.86     49.17 o
 -12   0   5       76.96       73.53      3.40 o
 -10   0   5        2.71        1.08      1.33 o
  -8   0   5      575.69      555.71      7.11 o
  -6   0   5      284.70      295.97      4.29 o
  -4   0   5     1953.62     2016.37     18.68 o
  -2   0   5     1417.23     1429.99     13.75 o
   0   0   5    18501.44    18215.81    138.31 o
   2   0   5     1058.88     1075.02     12.28 o
   4   0   5     1369.51     1295.58     12.10 o
   6   0   5        0.69        0.95      0.98 o
   8   0   5     2623.42     2820.70     49.35 o
  10   0   5       43.40       49.12      3.40 o
  12   0   5        5.73        6.88      1.22 o
  14   0   5       60.17       48.89      3.38 o
  16   0   5     1095.14     1120.98     26.30 o
  18   0   5       13.38       11.19      4.33 o
  20   0   5       63.68       60.74      6.67 o
  22   0   5        0.91       -7.03      7.03 o
 -23   1   5       43.49       43.33      7.94 o
 -21   1   5       56.26       65.29      7.21 o
 -19   1   5      102.21      110.99      4.72 o
 -17   1   5      793.93      773.34     10.67 o
 -15   1   5     1354.66     1318.51     12.58 o
 -13   1   5      673.37      649.03      8.28 o
 -11   1   5      576.69      573.63      7.06 o
  -9   1   5      980.55     1050.38      9.99 o
  -7   1   5      377.49      362.16      4.03 o
  -5   1   5     1511.27     1592.93     10.44 o
  -3   1   5     1147.97     1162.65     10.05 o
  -1   1   5     7921.57     8117.03     44.56 o
   1   1   5     1934.72     1875.01     10.44 o
   3   1   5     2666.38     2755.41     16.19 o
   5   1   5     1531.08     1586.79     10.33 o
   7   1   5       12.38       10.96      0.60 o
   9   1   5      282.87      294.92      3.34 o
  11   1   5      486.16      484.16      6.29 o
  13   1   5      201.25      189.71      2.95 o
  15   1   5      474.51      453.49      8.39 o
  17   1   5      159.03      151.38      6.47 o
  19   1   5       84.82       77.22      5.13 o
  21   1   5       16.68       19.30      7.12 o
 -22   2   5      341.56      363.75     13.44 o
 -20   2   5        6.04       -3.95      4.11 o
 -18   2   5       84.69       96.21      4.08 o
 -16   2   5      163.10      154.53      4.18 o
 -14   2   5      155.37      164.07      3.94 o
 -12   2   5       60.95       58.54      2.49 o
 -10   2   5      554.43      572.12      6.64 o
  -8   2   5      746.81      834.52      8.40 o
  -6   2   5      544.34      602.12      5.47 o
  -4   2   5      139.93      129.83      1.77 o
  -2   2   5      311.63      326.55      3.38 o
   0   2   5       65.96       81.34      1.46 o
   2   2   5     1691.98     1692.36     10.85 o
   4   2   5     1877.44     1850.19     11.00 o
   6   2   5      253.70      235.19      2.82 o
   8   2   5      248.46      235.34      2.24 o
  10   2   5      348.17      339.81      3.04 o
  12   2   5       83.12       93.40      1.96 o
  14   2   5      267.84      269.69      6.52 o
  16   2   5      404.28      420.85     10.14 o
  18   2   5      106.36      100.67      7.85 o
  20   2   5        9.32       10.35      4.40 o
  22   2   5       79.02       84.98      9.78 o
 -21   3   5       71.21       78.35      8.08 o
 -19   3   5       12.47        7.77      3.81 o
 -17   3   5        0.76       -1.28      1.80 o
 -15   3   5       86.59       95.56      3.53 o
 -13   3   5      140.41      130.73      7.28 o
 -11   3   5      558.86      556.64      6.90 o
  -9   3   5       66.64       70.18      1.93 o
  -7   3   5       52.86       60.07      2.34 o
  -5   3   5      788.87      792.47      6.83 o
  -3   3   5     1118.37     1076.36      9.00 o
  -1   3   5      351.76      365.90      3.51 o
   1   3   5     2427.56     2480.10     16.19 o
   3   3   5      688.40      730.59      5.94 o
   5   3   5     1622.89     1673.47     11.97 o
   7   3   5      111.19      107.09      1.93 o
   9   3   5     1175.57     1159.37      8.24 o
  11   3   5     3191.13     3112.78     20.91 o
  13   3   5      924.14      880.48     10.72 o
  15   3   5      101.97      101.42      4.55 o
  17   3   5       83.66       79.84      5.14 o
  19   3   5       63.37       81.19      7.86 o
  21   3   5       10.87       14.10      4.83 o
 -20   4   5       31.42       20.87      5.80 o
 -18   4   5        4.39        4.62      2.61 o
 -16   4   5        2.98        2.74      2.05 o
 -14   4   5      427.97      346.12      7.24 o
 -12   4   5      401.92      374.85      5.72 o
 -10   4   5       29.41       29.95      1.87 o
  -8   4   5       16.71       18.99      1.35 o
  -6   4   5       81.10       97.36      2.51 o
  -4   4   5      781.96      737.53      8.03 o
  -2   4   5      350.57      404.32      5.17 o
   0   4   5     1991.10     2050.11     16.54 o
   2   4   5      613.51      612.43      6.55 o
   4   4   5      924.84      852.84      8.36 o
   6   4   5      822.41      819.50      8.13 o
   8   4   5      444.56      403.05      5.12 o
  10   4   5     1348.70     1311.38     11.11 o
  12   4   5       35.36       42.35      2.54 o
  14   4   5        0.12       -0.17      2.24 o
  16   4   5       43.54       39.31      5.05 o
  18   4   5      372.79      396.20     15.99 o
  20   4   5        5.95       19.79      7.74 o
 -19   5   5        2.21       -3.00      4.01 o
 -17   5   5       26.78       37.78      3.19 o
 -15   5   5       31.86       28.74      3.63 o
 -13   5   5      226.36      190.25      4.46 o
 -11   5   5       14.96       13.04      1.92 o
  -9   5   5        7.04        5.39      1.48 o
  -7   5   5      884.35      815.36     10.56 o
  -5   5   5      364.26      362.64      5.10 o
  -3   5   5       43.52       37.87      2.07 o
  -1   5   5      440.34      424.40      5.43 o
   1   5   5      142.28      135.56      3.29 o
   3   5   5      109.47      112.88      2.90 o
   5   5   5      566.61      547.28      6.65 o
   7   5   5     1066.16     1023.15     10.10 o
   9   5   5      191.33      188.77      4.46 o
  11   5   5       89.58       99.00      4.29 o
  13   5   5      266.61      257.15      6.95 o
  15   5   5       22.54       23.63      3.85 o
  17   5   5       12.48       23.94     12.19 o
  19   5   5       94.34      100.20      9.80 o
 -18   6   5        4.97       -7.01      8.05 o
 -16   6   5        3.99        0.15      3.27 o
 -14   6   5        2.06        1.62      2.40 o
 -12   6   5       62.61       69.86      3.49 o
 -10   6   5       64.17       56.00      2.50 o
  -8   6   5      363.18      355.37      5.53 o
  -6   6   5      972.28      941.05     12.44 o
  -4   6   5       91.35       83.77      2.94 o
  -2   6   5      254.45      250.01      4.38 o
   0   6   5       27.82       25.39      1.83 o
   2   6   5      538.06      499.78      6.63 o
   4   6   5      472.36      461.65      6.67 o
   6   6   5     1633.16     1563.52     15.45 o
   8   6   5      388.56      391.20      8.31 o
  10   6   5      805.07      778.22     10.10 o
  12   6   5      287.88      283.88      6.92 o
  14   6   5      192.57      193.66      6.80 o
  16   6   5       98.05      101.98      9.74 o
  18   6   5       35.19       47.72     14.54 o
 -17   7   5       33.25       31.01      6.48 o
 -15   7   5       40.52       44.65      4.27 o
 -13   7   5      187.98      194.38      6.08 o
 -11   7   5       21.36       23.06      2.97 o
  -9   7   5      197.06      192.16      5.09 o
  -7   7   5       24.55       21.11      2.42 o
  -5   7   5      214.19      212.66      5.02 o
  -3   7   5      120.11      116.29      3.42 o
  -1   7   5       42.51       41.43      2.35 o
   1   7   5      159.03      169.23      4.23 o
   3   7   5      470.51      448.43      7.08 o
   5   7   5       93.63       92.58      3.46 o
   7   7   5       61.90       64.51      3.27 o
   9   7   5      526.61      544.60      8.53 o
  11   7   5      100.12      104.81      4.34 o
  13   7   5      167.96      177.72      7.96 o
  15   7   5      106.39       98.06      7.69 o
 -14   8   5       63.66       81.05      5.59 o
 -12   8   5       12.46       13.93      3.38 o
 -10   8   5       24.48       30.73      3.79 o
  -8   8   5       48.75       50.89      3.31 o
  -6   8   5       49.86       50.24      3.20 o
  -4   8   5       94.34       95.18      3.93 o
  -2   8   5       43.14       35.59      3.29 o
   0   8   5      118.89      107.95      4.13 o
   2   8   5       24.80       24.26      2.41 o
   4   8   5      330.11      324.12      5.99 o
   6   8   5       94.04       87.83      3.34 o
   8   8   5        7.73        6.36      2.28 o
  10   8   5      118.97      119.48      4.87 o
  12   8   5       13.50        9.16      3.47 o
  14   8   5       50.93       48.88      5.54 o
 -11   9   5       23.27       39.07      5.55 o
  -9   9   5       40.92       39.89      5.21 o
  -7   9   5        8.75        8.33      3.51 o
  -5   9   5       57.93       63.42      3.77 o
  -3   9   5       15.53       15.33      2.72 o
  -1   9   5       56.95       54.64      3.60 o
   1   9   5        3.21        0.02      2.14 o
   3   9   5       71.50       60.00      3.68 o
   5   9   5       12.71       15.59      2.35 o
   7   9   5        0.27        3.81      2.25 o
   9   9   5        5.15        1.10      3.34 o
  -4  10   5       24.69       18.85      4.03 o
  -2  10   5       22.02       24.48      4.21 o
   0  10   5        6.09        3.37      3.44 o
   2  10   5       25.20       32.03      4.48 o
   4  10   5        9.67        5.68      3.23 o
 -22   0   6       19.48        3.28      7.97 o
 -20   0   6      258.83      263.52     18.76 o
 -18   0   6      104.35      108.34      6.42 o
 -16   0   6     1065.61     1015.85     19.56 o
 -14   0   6      255.63      231.02     14.30 o
 -12   0   6     1011.78      971.79     12.20 o
 -10   0   6        5.30        5.91      1.58 o
  -8   0   6        1.15        5.22      1.31 o
  -6   0   6     2289.75     2438.18     24.32 o
  -4   0   6      337.64      326.98      4.35 o
  -2   0   6     1751.24     1819.69     21.01 o
   0   0   6    12063.15    12504.75    100.22 o
   2   0   6     1741.45     1913.43     17.63 o
   4   0   6     3885.94     3963.50     32.52 o
   6   0   6     1477.03     1587.43     16.01 o
   8   0   6     1501.85     1421.02     21.45 o
  10   0   6        0.95        1.69      1.96 o
  12   0   6       19.50       20.51      2.39 o
  14   0   6       63.41       59.06      6.07 o
  16   0   6      177.49      187.14      9.80 o
  18   0   6       42.16       51.84      6.31 o
  20   0   6       42.00       45.17      6.59 o
  22   0   6        0.92        7.97      9.38 o
 -23   1   6       32.25       21.38      7.45 o
 -21   1   6      319.84      303.92     15.00 o
 -19   1   6       52.07       63.55      4.28 o
 -17   1   6      553.37      569.62      9.24 o
 -15   1   6      459.79      459.70      6.89 o
 -13   1   6     1315.52     1281.60     14.38 o
 -11   1   6      159.80      158.45      3.43 o
  -9   1   6      560.43      640.38      8.69 o
  -7   1   6     1627.48     1746.25     14.00 o
  -5   1   6     2799.73     2927.94     21.82 o
  -3   1   6     3219.07     3366.93     21.39 o
  -1   1   6      654.97      687.24      5.76 o
   1   1   6     1123.36     1136.33      7.47 o
   3   1   6     9939.23    10337.31     56.52 o
   5   1   6      810.57      950.89      6.99 o
   7   1   6     2059.92     2215.03     14.13 o
   9   1   6      568.61      570.99      4.88 o
  11   1   6      163.60      158.77      3.36 o
  13   1   6      234.98      234.13      4.52 o
  15   1   6      241.05      238.51      7.52 o
  17   1   6      108.65      106.04      6.84 o
  19   1   6       84.08      105.24      8.72 o
  21   1   6       31.04       40.85      5.79 o
 -22   2   6        2.54        3.91      7.66 o
 -20   2   6       34.53       26.20      4.60 o
 -18   2   6        9.52       11.19      2.54 o
 -16   2   6       16.61       16.99      2.28 o
 -14   2   6      230.73      222.94      5.63 o
 -12   2   6     1127.50     1088.06     10.93 o
 -10   2   6     1184.15     1187.17     11.42 o
  -8   2   6      389.21      367.59      6.62 o
  -6   2   6     5140.36     5417.15     37.42 o
  -4   2   6      541.61      513.54      4.65 o
  -2   2   6     1269.75     1276.31      8.80 o
   0   2   6      849.43     1001.71      7.72 o
   2   2   6     1044.16     1092.03      8.22 o
   4   2   6     1817.90     1861.13     11.94 o
   6   2   6      466.43      465.26      3.99 o
   8   2   6      361.09      340.97      2.90 o
  10   2   6      972.25      983.30      7.49 o
  12   2   6      107.35       99.65      2.70 o
  14   2   6      189.45      189.46      5.52 o
  16   2   6       82.19       85.40      6.50 o
  18   2   6       11.14       13.10      3.47 o
  20   2   6       33.28       30.51      5.50 o
  22   2   6        1.38        3.52      7.27 o
 -21   3   6       94.52      115.98     12.30 o
 -19   3   6      110.13      119.21      5.31 o
 -17   3   6        8.80        2.91      2.46 o
 -15   3   6      223.83      216.40      4.73 o
 -13   3   6      118.78      110.69      3.27 o
 -11   3   6        6.09        5.43      1.58 o
  -9   3   6      221.72      225.37      3.47 o
  -7   3   6       70.73       82.58      2.05 o
  -5   3   6       84.46       94.64      1.89 o
  -3   3   6      436.46      400.81      5.06 o
  -1   3   6      654.02      723.81      6.84 o
   1   3   6     2689.27     2852.52     19.20 o
   3   3   6     1768.80     1925.54     14.71 o
   5   3   6      469.33      461.78      4.17 o
   7   3   6      681.17      656.17      5.58 o
   9   3   6      667.97      619.77      4.97 o
  11   3   6      683.86      692.72      6.94 o
  13   3   6     1455.47     1441.21     15.44 o
  15   3   6      265.92      270.40      8.33 o
  17   3   6       64.34       67.25      5.05 o
  19   3   6       71.66       69.06      6.54 o
  21   3   6       86.41       86.83     13.28 o
 -20   4   6       72.66       73.79      7.31 o
 -18   4   6       68.98       68.95      4.43 o
 -16   4   6        1.45        2.18      2.25 o
 -14   4   6      244.06      208.98      4.48 o
 -12   4   6      111.59      111.53      3.34 o
 -10   4   6       35.39       34.60      1.82 o
  -8   4   6        3.54        2.97      1.13 o
  -6   4   6      308.87      294.83      4.31 o
  -4   4   6       94.93       80.51      2.24 o
  -2   4   6     1170.24     1153.32     10.50 o
   0   4   6      162.95      188.71      2.82 o
   2   4   6     2368.22     2513.48     19.15 o
   4   4   6      183.69      184.50      3.20 o
   6   4   6     1361.38     1288.23     11.55 o
   8   4   6      443.25      448.87      5.54 o
  10   4   6     1059.66     1014.66      9.17 o
  12   4   6      239.74      241.49      4.45 o
  14   4   6      168.86      161.17      6.04 o
  16   4   6       43.81       43.63      5.27 o
  18   4   6       49.80       49.73      7.54 o
  20   4   6       18.22       19.93      6.87 o
 -19   5   6        1.06       -4.56      4.56 o
 -17   5   6       60.73       58.78      4.44 o
 -15   5   6        7.37       10.16      2.38 o
 -13   5   6        2.85        0.76      1.71 o
 -11   5   6      188.34      177.35      4.17 o
  -9   5   6       94.65       96.53      2.89 o
  -7   5   6     1169.76     1109.33     10.79 o
  -5   5   6      477.04      454.22      6.38 o
  -3   5   6       92.07       96.00      2.73 o
  -1   5   6      511.70      483.49      5.92 o
   1   5   6      264.14      262.68      4.55 o
   3   5   6       65.21       66.38      2.36 o
   5   5   6      938.28      897.45      9.28 o
   7   5   6      183.06      182.62      3.68 o
   9   5   6       96.67      100.65      3.15 o
  11   5   6     1066.29     1016.47     11.54 o
  13   5   6        6.60        5.45      2.64 o
  15   5   6       35.38       34.87      6.67 o
  17   5   6        9.67       12.71      5.81 o
  19   5   6       71.03       93.76      9.80 o
 -18   6   6        6.07        3.12      7.44 o
 -16   6   6        1.83       -0.55      2.82 o
 -14   6   6       21.95       27.29      3.53 o
 -12   6   6       15.94       18.11      2.40 o
 -10   6   6        1.62        0.65      1.81 o
  -8   6   6      444.69      428.07      7.35 o
  -6   6   6     1264.84     1230.12     13.86 o
  -4   6   6      729.66      702.89      7.95 o
  -2   6   6        0.91        0.90      1.38 o
   0   6   6      175.01      187.57      3.82 o
   2   6   6       13.94       14.15      1.82 o
   4   6   6       84.60       84.55      2.76 o
   6   6   6      270.40      279.11      4.95 o
   8   6   6      221.59      225.41      5.12 o
  10   6   6      184.71      187.22      4.83 o
  12   6   6      446.73      447.84      9.80 o
  14   6   6      178.11      172.67      6.59 o
  16   6   6        3.21       10.02      5.97 o
  18   6   6       40.29       39.10      7.77 o
 -15   7   6       59.01       67.29      4.65 o
 -13   7   6       76.09       83.82      4.53 o
 -11   7   6        8.36        9.52      2.65 o
  -9   7   6       73.22       74.93      3.62 o
  -7   7   6       67.97       60.77      3.05 o
  -5   7   6      302.67      313.26      5.64 o
  -3   7   6      198.08      191.76      4.63 o
  -1   7   6       46.02       45.27      2.60 o
   1   7   6      410.33      369.87      5.86 o
   3   7   6      151.13      139.81      4.06 o
   5   7   6      270.47      256.71      5.09 o
   7   7   6       31.71       37.96      2.52 o
   9   7   6      243.49      247.85      5.46 o
  11   7   6       62.66       55.23      4.01 o
  13   7   6       36.63       22.42      3.76 o
  15   7   6       72.14       69.01     13.36 o
 -14   8   6       72.93       83.58      6.30 o
 -12   8   6       41.58       56.08      5.22 o
 -10   8   6       12.88       14.62      3.04 o
  -8   8   6       13.68       15.64      2.93 o
  -6   8   6       51.90       58.94      3.32 o
  -4   8   6       31.70       26.34      2.72 o
  -2   8   6      189.66      198.90      6.06 o
   0   8   6       59.52       63.22      3.47 o
   2   8   6      350.82      345.63      7.05 o
   4   8   6      159.16      160.23      4.69 o
   6   8   6       50.16       54.79      2.99 o
   8   8   6      177.38      172.41      4.90 o
  10   8   6        6.10        2.50      2.82 o
  12   8   6        7.83        1.91      3.39 o
  -9   9   6       25.85       29.94      4.51 o
  -7   9   6        5.34        3.67      3.01 o
  -5   9   6       50.90       61.23      4.24 o
  -3   9   6       50.68       46.33      3.43 o
  -1   9   6       55.47       51.39      3.57 o
   1   9   6        2.51        5.60      2.38 o
   3   9   6       55.67       53.12      3.62 o
   5   9   6        3.69        2.97      2.11 o
   7   9   6       37.72       42.85      3.49 o
   9   9   6       31.50       33.06      4.54 o
  -2  10   6       19.24       22.59      4.17 o
   0  10   6        1.03        0.43      3.28 o
   2  10   6       12.64        9.20      3.74 o
 -22   0   7        1.10       -7.50      7.50 o
 -20   0   7       52.89       51.29      6.75 o
 -18   0   7       44.02       48.17      7.15 o
 -16   0   7      991.04      957.93     23.57 o
 -14   0   7      271.28      265.76      9.13 o
 -12   0   7      423.03      420.50     10.31 o
 -10   0   7      350.86      345.12      6.00 o
  -8   0   7      862.07      921.17     12.78 o
  -6   0   7     4468.43     4945.79     51.23 o
  -4   0   7      498.20      529.84      6.61 o
  -2   0   7      476.88      494.62      6.33 o
   0   0   7      306.14      276.21      4.26 o
   2   0   7     2301.18     2285.38     21.02 o
   4   0   7     1123.89     1153.90     10.65 o
   6   0   7      648.32      632.43      7.70 o
   8   0   7      163.60      171.76      3.00 o
  10   0   7      468.00      451.49     22.98 o
  12   0   7      187.48      181.98      6.00 o
  14   0   7       15.25       10.08      4.61 o
  16   0   7      261.86      262.75     11.94 o
  18   0   7        4.04        6.93      5.03 o
  20   0   7      168.25      179.13     18.99 o
  22   0   7       52.19       75.49     13.60 o
 -21   1   7       80.70       95.79      9.93 o
 -19   1   7      166.35      171.28      5.74 o
 -17   1   7        7.84       14.29      3.14 o
 -15   1   7      648.64      661.65     10.13 o
 -13   1   7        8.59       13.12      2.20 o
 -11   1   7      952.04      879.50      9.92 o
  -9   1   7      877.98      870.26      8.56 o
  -7   1   7      199.07      224.97      3.50 o
  -5   1   7      406.82      494.30      5.68 o
  -3   1   7      849.63      916.50      7.55 o
  -1   1   7     3748.04     4027.11     30.45 o
   1   1   7     3099.19     3395.64     20.87 o
   3   1   7     6224.74     6609.17     39.09 o
   5   1   7       54.42       73.15      1.34 o
   7   1   7     1467.70     1540.97     10.33 o
   9   1   7     1608.15     1689.73     11.72 o
  11   1   7      501.33      502.43      5.85 o
  13   1   7      555.89      555.95      7.99 o
  15   1   7      428.99      412.53     10.07 o
  17   1   7      584.35      552.26     12.37 o
  19   1   7      252.90      246.94      8.56 o
  21   1   7       96.10       89.64      7.34 o
 -22   2   7       87.69       82.61      9.55 o
 -20   2   7       17.51       14.64      4.56 o
 -18   2   7      104.55      108.39      4.40 o
 -16   2   7        1.07        4.54      2.65 o
 -14   2   7      339.12      338.97      5.43 o
 -12   2   7      813.96      808.17      9.06 o
 -10   2   7      124.97      134.01      3.35 o
  -8   2   7      317.78      319.01      3.96 o
  -6   2   7     1134.47     1096.12      9.67 o
  -4   2   7      124.23      127.24      2.65 o
  -2   2   7     1253.37     1311.16     13.07 o
   0   2   7     2086.67     2226.08     14.23 o
   2   2   7     2297.47     2381.66     15.60 o
   4   2   7     1195.41     1339.92      9.45 o
   6   2   7      214.42      236.90      2.78 o
   8   2   7      760.36      743.69      5.88 o
  10   2   7      286.02      290.89      2.93 o
  12   2   7      268.54      251.64      4.58 o
  14   2   7      588.25      593.81     10.11 o
  16   2   7      195.00      198.55      7.52 o
  18   2   7      106.19       99.74      7.81 o
  20   2   7       27.37       36.69      5.86 o
 -21   3   7       58.14       65.57     10.70 o
 -19   3   7       28.16       39.12      3.86 o
 -17   3   7        0.00       -0.03      2.67 o
 -15   3   7       44.43       45.93      2.52 o
 -13   3   7       65.50       61.93      3.11 o
 -11   3   7      571.54      521.55      6.88 o
  -9   3   7      111.81       97.72      2.28 o
  -7   3   7     1222.68     1250.90     12.41 o
  -5   3   7      102.05       94.70      2.58 o
  -3   3   7       87.88       94.65      2.59 o
  -1   3   7       42.50       53.74      1.85 o
   1   3   7     1693.39     1803.46     13.47 o
   3   3   7      195.11      227.87      3.20 o
   5   3   7      162.53      180.62      2.69 o
   7   3   7       24.36       24.01      1.13 o
   9   3   7      631.00      629.82      5.05 o
  11   3   7      229.04      230.19      3.28 o
  13   3   7      690.35      698.05      9.22 o
  15   3   7       29.67       34.83      4.23 o
  17   3   7       45.59       43.34      4.60 o
  19   3   7        0.46        5.70      4.22 o
  21   3   7        0.12        2.31      4.60 o
 -20   4   7       70.47       84.45      8.43 o
 -18   4   7       68.55       83.06      5.52 o
 -16   4   7        0.61       -2.22      2.22 o
 -14   4   7      165.73      173.16      4.31 o
 -12   4   7       63.85       75.43      2.95 o
 -10   4   7      436.19      428.71      7.69 o
  -8   4   7      298.86      303.93      4.51 o
  -6   4   7      481.40      444.83      5.46 o
  -4   4   7      296.80      280.06      4.60 o
  -2   4   7      307.68      308.06      4.88 o
   0   4   7      339.71      339.42      4.37 o
   2   4   7      507.50      522.42      6.19 o
   4   4   7      300.74      314.12      4.33 o
   6   4   7       35.59       33.81      1.70 o
   8   4   7      409.62      405.77      4.77 o
  10   4   7      467.17      477.28      5.87 o
  12   4   7      184.65      186.06      5.75 o
  14   4   7      161.25      170.02      7.05 o
  16   4   7       28.18       32.91      4.44 o
  18   4   7       99.09      106.44      7.55 o
  20   4   7       35.35       49.36      8.22 o
 -19   5   7       15.57       -1.13      6.26 o
 -17   5   7       14.97       17.58      3.49 o
 -15   5   7        4.53        2.63      2.46 o
 -13   5   7      129.17      118.34      4.01 o
 -11   5   7      187.87      191.56      5.39 o
  -9   5   7      188.24      185.21      3.77 o
  -7   5   7      506.56      490.16      6.37 o
  -5   5   7      221.53      208.44      3.85 o
  -3   5   7      208.95      195.17      3.44 o
  -1   5   7        2.16        2.20      1.15 o
   1   5   7      551.87      534.33      6.38 o
   3   5   7       70.63       71.98      2.54 o
   5   5   7      271.01      275.07      4.55 o
   7   5   7      146.22      148.61      3.27 o
   9   5   7     1286.04     1250.13     11.97 o
  11   5   7      409.86      427.13      6.09 o
  13   5   7      150.28      152.31      5.81 o
  15   5   7       10.14       10.61      4.59 o
  17   5   7      102.88      116.68     12.89 o
  19   5   7       29.12       34.06      7.77 o
 -18   6   7        6.00       -7.96      7.96 o
 -16   6   7        0.93       -2.61      2.61 o
 -14   6   7      157.81      156.57      5.21 o
 -12   6   7      297.90      280.58      6.15 o
 -10   6   7       16.64       17.55      2.48 o
  -8   6   7      138.21      132.55      3.82 o
  -6   6   7      237.91      241.10      5.04 o
  -4   6   7      624.29      621.27      7.90 o
  -2   6   7      669.61      635.98      7.93 o
   0   6   7       67.15       68.99      2.70 o
   2   6   7       59.71       57.22      2.50 o
   4   6   7      146.79      146.55      3.86 o
   6   6   7        2.28        2.87      1.59 o
   8   6   7      208.44      191.43      4.16 o
  10   6   7      910.14      913.73     11.58 o
  12   6   7        7.85        6.37      3.31 o
  14   6   7        5.64        1.28      4.09 o
  16   6   7       35.24       49.48     11.49 o
 -15   7   7       19.51       21.07      4.12 o
 -13   7   7      152.05      161.17      5.79 o
 -11   7   7       20.90       24.34      2.84 o
  -9   7   7       87.88       88.40      3.91 o
  -7   7   7      133.40      137.00      4.15 o
  -5   7   7       59.03       63.67      2.98 o
  -3   7   7       52.85       57.08      2.86 o
  -1   7   7       49.34       48.99      2.66 o
   1   7   7       96.50       85.46      3.38 o
   3   7   7      134.57      133.47      3.80 o
   5   7   7      175.46      179.58      4.63 o
   7   7   7       51.51       61.89      2.88 o
   9   7   7       23.30       24.59      2.46 o
  11   7   7       30.36       35.66      3.69 o
  13   7   7      132.13      114.37      6.04 o
  15   7   7       62.98       55.53      8.66 o
 -12   8   7       61.36       58.24      5.26 o
 -10   8   7       11.32       10.34      2.97 o
  -8   8   7       11.93        9.56      2.77 o
  -6   8   7       40.99       41.43      3.07 o
  -4   8   7       76.77       79.97      3.68 o
  -2   8   7       35.45       35.43      2.66 o
   0   8   7      167.12      148.87      4.51 o
   2   8   7      172.09      162.06      5.05 o
   4   8   7      153.32      165.65      4.91 o
   6   8   7      123.45      123.37      4.31 o
   8   8   7       35.46       39.40      3.26 o
  10   8   7        5.23        2.66      2.66 o
  12   8   7       40.23       43.74      4.11 o
  -9   9   7       12.08        7.42      5.01 o
  -7   9   7       73.94       85.33      5.67 o
  -5   9   7       70.67       74.04      4.43 o
  -3   9   7       12.85       15.49      3.12 o
  -1   9   7        7.81        8.21      2.57 o
   1   9   7       30.54       36.75      3.32 o
   3   9   7        6.26        7.85      2.43 o
   5   9   7       40.45       39.46      3.18 o
   7   9   7       44.72       45.10      4.35 o
   9   9   7       66.65       85.66      5.34 o
 -22   0   8        3.42       -1.88      8.44 o
 -20   0   8        2.32        2.97     12.89 o
 -18   0   8        2.09        9.18      6.79 o
 -16   0   8        8.93       17.06      4.38 o
 -14   0   8      826.64      823.09     17.45 o
 -12   0   8     1362.47     1288.60     18.62 o
 -10   0   8        0.18       -0.45      1.44 o
  -8   0   8      125.59      140.13      4.01 o
  -6   0   8        0.01        3.86      1.55 o
  -4   0   8      139.83       93.81      4.14 o
  -2   0   8     9913.64    10555.25     97.75 o
   0   0   8       35.02       36.90      1.96 o
   2   0   8      372.66      375.59      5.24 o
   4   0   8     1698.77     1811.96     18.43 o
   6   0   8     1262.62     1405.74     14.99 o
   8   0   8       59.20       62.47      2.28 o
  10   0   8      460.50      470.55      9.69 o
  12   0   8       10.38       13.44      2.70 o
  14   0   8       40.20       41.76      5.86 o
  16   0   8       53.40       54.62      6.59 o
  18   0   8     2274.08     2258.22     69.40 o
  20   0   8       11.03       10.56      6.10 o
 -21   1   8       88.51       83.43      9.74 o
 -19   1   8       13.89       19.25      3.23 o
 -17   1   8      298.77      299.09      8.26 o
 -15   1   8      185.82      201.11      6.00 o
 -13   1   8     1859.39     1830.34     19.59 o
 -11   1   8      486.63      471.77      7.60 o
  -9   1   8       16.80       19.95      1.42 o
  -7   1   8     1512.28     1597.69     14.23 o
  -5   1   8      253.43      285.12      4.27 o
  -3   1   8     1884.34     1973.77     17.16 o
  -1   1   8      489.94      438.81      4.79 o
   1   1   8     2022.41     2014.87     13.64 o
   3   1   8     2531.17     2578.55     16.88 o
   5   1   8      225.70      217.44      2.44 o
   7   1   8      180.68      176.80      2.42 o
   9   1   8      654.81      686.16      5.29 o
  11   1   8      125.28      126.06      2.88 o
  13   1   8      235.06      235.10      5.98 o
  15   1   8      346.00      353.14      9.64 o
  17   1   8      158.27      163.48      7.19 o
  19   1   8      100.74      103.47      6.24 o
  21   1   8       77.71       74.23      7.18 o
 -20   2   8      162.49      192.68     10.08 o
 -18   2   8       64.07       74.59      5.92 o
 -16   2   8       38.74       44.50      3.72 o
 -14   2   8      650.05      637.71      8.61 o
 -12   2   8      698.60      649.14      8.55 o
 -10   2   8      352.52      321.94      5.53 o
  -8   2   8       35.40       37.38      1.69 o
  -6   2   8      412.14      410.77      5.23 o
  -4   2   8      276.69      309.46      4.88 o
  -2   2   8      669.48      709.22      7.77 o
   0   2   8      431.01      443.68      4.64 o
   2   2   8        6.07        8.08      0.95 o
   4   2   8      199.38      200.13      2.75 o
   6   2   8      119.49      122.64      2.06 o
   8   2   8       81.32       81.73      1.97 o
  10   2   8      326.75      309.73      3.44 o
  12   2   8      268.78      250.89      6.59 o
  14   2   8      627.19      601.25     10.42 o
  16   2   8       89.78       79.68      5.29 o
  18   2   8        0.24        8.55      3.54 o
  20   2   8        0.17        2.36      4.13 o
 -21   3   8       43.59        5.76     18.99 o
 -19   3   8       71.93      110.54      9.04 o
 -17   3   8      220.68      220.28      6.84 o
 -15   3   8      197.70      180.44      4.33 o
 -13   3   8      635.13      640.07      8.13 o
 -11   3   8     1290.10     1193.75     12.20 o
  -9   3   8     2551.79     2447.85     21.55 o
  -7   3   8      422.95      419.69      5.00 o
  -5   3   8     1819.59     1716.21     15.42 o
  -3   3   8     1451.64     1455.38     12.18 o
  -1   3   8     1163.30     1173.73     10.71 o
   1   3   8      678.00      748.88      6.83 o
   3   3   8      783.72      845.39      7.48 o
   5   3   8      607.14      611.12      5.69 o
   7   3   8       96.58       87.81      1.96 o
   9   3   8       89.34       85.51      1.98 o
  11   3   8      188.16      179.15      3.60 o
  13   3   8      361.21      361.28      8.13 o
  15   3   8       14.58       13.00      3.74 o
  17   3   8       16.10       16.24      3.93 o
  19   3   8       57.60       66.26      6.83 o
 -20   4   8       59.32       57.29     10.21 o
 -18   4   8       80.35       78.42      5.63 o
 -16   4   8       19.35       10.26      3.93 o
 -14   4   8      186.91      159.31      4.52 o
 -12   4   8       69.02       68.32      2.87 o
 -10   4   8       83.81       92.90      3.11 o
  -8   4   8      548.20      529.00      6.37 o
  -6   4   8       99.90       99.87      3.03 o
  -4   4   8      482.66      461.29      6.27 o
  -2   4   8      115.19      114.90      3.04 o
   0   4   8     1054.83     1091.19     10.50 o
   2   4   8      105.27      100.35      2.77 o
   4   4   8      187.80      176.67      3.33 o
   6   4   8       80.94       84.98      2.40 o
   8   4   8        0.45       -0.77      1.13 o
  10   4   8       36.20       45.42      2.07 o
  12   4   8        6.93        7.24      1.57 o
  14   4   8       34.74       34.49      3.73 o
  16   4   8      121.97      129.66      6.82 o
  18   4   8        2.36       -1.61      4.17 o
 -19   5   8       81.11       72.55     11.26 o
 -17   5   8       43.91       50.62      5.20 o
 -15   5   8       65.35       82.80      4.35 o
 -13   5   8       89.03       84.71      3.88 o
 -11   5   8      274.85      256.07      6.61 o
  -9   5   8      897.45      875.24     10.11 o
  -7   5   8      153.18      160.86      4.05 o
  -5   5   8     2098.52     2022.51     18.59 o
  -3   5   8      373.19      347.97      5.37 o
  -1   5   8       47.71       42.58      2.21 o
   1   5   8       90.46       86.60      2.37 o
   3   5   8       83.57       90.11      2.86 o
   5   5   8      229.66      244.10      4.38 o
   7   5   8       20.73       19.37      1.83 o
   9   5   8       98.87       96.87      3.02 o
  11   5   8       49.43       48.96      3.01 o
  13   5   8       79.85       80.76      5.03 o
  15   5   8       36.34       31.12      6.23 o
  17   5   8       47.83       52.19      8.03 o
 -16   6   8       25.83       35.36      6.92 o
 -14   6   8      107.78      113.67      4.47 o
 -12   6   8       63.72       66.54      4.04 o
 -10   6   8      288.35      268.11      6.08 o
  -8   6   8       36.09       33.21      2.46 o
  -6   6   8      248.30      227.83      4.97 o
  -4   6   8      855.67      866.04     10.28 o
  -2   6   8      103.71      105.30      3.35 o
   0   6   8      343.92      344.30      5.59 o
   2   6   8       40.77       43.14      2.26 o
   4   6   8       86.87       84.06      2.93 o
   6   6   8       17.61       21.63      2.04 o
   8   6   8      105.05      101.24      3.25 o
  10   6   8       99.13      104.99      3.47 o
  12   6   8       91.71       95.71      4.25 o
  14   6   8       10.34        0.32      6.93 o
  16   6   8       16.19        6.88      6.04 o
 -15   7   8       84.72       91.04      5.97 o
 -13   7   8       15.18       17.95      3.19 o
 -11   7   8      236.49      246.43      6.64 o
  -9   7   8       33.39       40.07      3.08 o
  -7   7   8        3.50        6.27      1.94 o
  -5   7   8      238.74      242.59      5.18 o
  -3   7   8      526.24      508.50      7.51 o
  -1   7   8      106.49      110.55      3.62 o
   1   7   8      165.61      152.43      3.91 o
   3   7   8        7.53       12.78      1.95 o
   5   7   8       23.68       21.94      2.24 o
   7   7   8       34.46       31.03      2.30 o
   9   7   8        0.26       -1.19      2.37 o
  11   7   8       63.48       61.44      3.82 o
  13   7   8       28.34       30.23      5.81 o
  15   7   8       32.48       35.84      8.11 o
 -12   8   8       52.80       72.10      6.05 o
 -10   8   8       31.38       38.05      5.21 o
  -8   8   8        3.07        0.02      2.07 o
  -6   8   8       93.01       88.44      3.65 o
  -4   8   8      177.25      165.74      4.97 o
  -2   8   8       39.39       44.11      2.93 o
   0   8   8       53.96       51.40      3.02 o
   2   8   8       32.50       34.49      2.58 o
   4   8   8      153.65      157.41      4.70 o
   6   8   8       13.21       19.16      2.57 o
   8   8   8       25.84       29.45      3.31 o
  10   8   8       11.72       15.79      3.20 o
  12   8   8        2.68       11.53      4.82 o
  -9   9   8       31.59       28.49      5.05 o
  -7   9   8       54.67       56.08      5.87 o
  -5   9   8       78.03       77.40      6.12 o
  -3   9   8       25.98       27.78      3.24 o
  -1   9   8       12.77       11.14      2.88 o
   1   9   8        6.71        6.57      2.60 o
   3   9   8       51.10       55.55      3.64 o
   5   9   8       47.90       50.88      3.80 o
   7   9   8      101.37      132.42      9.75 o
 -20   0   9      141.81      138.27     17.12 o
 -18   0   9       13.65       17.89      8.60 o
 -16   0   9      423.31      409.55     12.51 o
 -14   0   9      416.57      374.54     11.50 o
 -12   0   9      790.74      744.19     13.74 o
 -10   0   9       12.76       10.56      1.98 o
  -8   0   9        6.22        7.73      2.69 o
  -6   0   9      307.16      334.69      7.63 o
  -4   0   9      957.72      950.15     17.26 o
  -2   0   9       78.74       76.45      3.01 o
   0   0   9     1232.92     1326.11     14.83 o
   2   0   9     6890.52     6740.10     63.36 o
   4   0   9      598.29      659.81      8.25 o
   6   0   9      290.25      274.82      4.65 o
   8   0   9     1671.22     1739.83     18.13 o
  10   0   9        1.21        1.26      1.70 o
  12   0   9      163.51      170.59      6.51 o
  14   0   9       65.23       57.30      6.53 o
  16   0   9      535.85      503.23     16.96 o
  18   0   9      163.83      166.28     10.70 o
  20   0   9        4.32       20.16      6.16 o
 -21   1   9       25.69       12.75      7.41 o
 -19   1   9       25.67       25.50      5.37 o
 -17   1   9       18.94       22.56      3.37 o
 -15   1   9      180.32      170.78      5.98 o
 -13   1   9     1188.69     1175.51     14.24 o
 -11   1   9      418.37      423.04      7.80 o
  -9   1   9      154.71      151.45      3.31 o
  -7   1   9      119.48      129.70      3.24 o
  -5   1   9     2396.08     2525.71     24.48 o
  -3   1   9      943.49      900.56      9.10 o
  -1   1   9     1890.71     1875.64     14.68 o
   1   1   9      733.49      752.52      6.74 o
   3   1   9     1992.61     1976.88     13.96 o
   5   1   9     2156.97     2211.39     14.79 o
   7   1   9       19.58       17.56      1.15 o
   9   1   9      411.30      386.45      4.07 o
  11   1   9      195.10      190.51      4.50 o
  13   1   9      198.37      183.06      5.56 o
  15   1   9      334.11      310.57      9.25 o
  17   1   9       19.87       23.26      3.98 o
  19   1   9      483.36      502.89     12.76 o
  21   1   9       41.02       45.59      6.17 o
 -20   2   9       16.93       10.91      5.01 o
 -18   2   9       10.15        7.88      3.59 o
 -16   2   9      175.58      168.02      5.11 o
 -14   2   9      242.81      236.01      5.20 o
 -12   2   9      782.92      736.14      9.55 o
 -10   2   9      641.42      626.14      9.32 o
  -8   2   9      178.33      167.67      3.47 o
  -6   2   9      584.47      638.88      9.37 o
  -4   2   9      556.01      570.68      7.38 o
  -2   2   9      770.50      848.27      9.60 o
   0   2   9     1042.40     1107.37      9.60 o
   2   2   9       67.78       64.97      1.74 o
   4   2   9      173.16      187.82      2.83 o
   6   2   9        9.38        6.20      1.00 o
   8   2   9        3.65        1.33      0.94 o
  10   2   9        1.25        4.78      1.19 o
  12   2   9      201.71      186.73      5.83 o
  14   2   9      313.57      301.54     12.48 o
  16   2   9       35.13       39.75      4.56 o
  18   2   9      148.92      166.79      7.67 o
  20   2   9       59.46       74.67     12.57 o
 -21   3   9        9.34       13.60     11.72 o
 -19   3   9        8.19        3.73      3.71 o
 -17   3   9       53.22       49.30      4.25 o
 -15   3   9       49.37       45.45      2.91 o
 -13   3   9      180.53      162.72      4.50 o
 -11   3   9      190.15      198.41      5.35 o
  -9   3   9      384.09      353.63      5.76 o
  -7   3   9      509.84      483.43      6.09 o
  -5   3   9      127.44      142.24      3.49 o
  -3   3   9      176.46      191.09      3.71 o
  -1   3   9       17.38       20.75      1.65 o
   1   3   9      604.89      653.57      6.29 o
   3   3   9       49.46       41.43      1.70 o
   5   3   9      398.10      408.66      4.70 o
   7   3   9       50.89       51.13      1.72 o
   9   3   9       75.84       72.85      2.29 o
  11   3   9      723.38      693.24      8.55 o
  13   3   9      244.83      236.24      6.68 o
  15   3   9       44.10       48.34      4.77 o
  17   3   9      211.25      208.00      8.33 o
  19   3   9       56.96       73.91      5.88 o
 -20   4   9      121.46      112.84     17.35 o
 -18   4   9       40.21       49.46      5.14 o
 -16   4   9      148.11      133.50      6.57 o
 -14   4   9       90.25       74.35      3.45 o
 -12   4   9       26.92       25.67      2.50 o
 -10   4   9      305.99      299.60      5.90 o
  -8   4   9      559.42      546.14      7.26 o
  -6   4   9      339.38      315.85      5.32 o
  -4   4   9       76.56       81.60      2.62 o
  -2   4   9       21.76       24.26      1.73 o
   0   4   9      101.14      103.04      3.01 o
   2   4   9      261.76      283.38      4.92 o
   4   4   9      357.85      388.89      5.42 o
   6   4   9      176.05      180.76      3.45 o
   8   4   9        0.03       -0.31      1.12 o
  10   4   9      338.87      338.10      5.11 o
  12   4   9      249.25      245.52      5.53 o
  14   4   9      118.93      110.66      5.08 o
  16   4   9        5.12        4.19      3.46 o
  18   4   9       20.60       19.01      4.60 o
 -17   5   9      364.64      395.85     10.71 o
 -15   5   9      110.99      129.96      4.58 o
 -13   5   9       97.03       92.94      3.96 o
 -11   5   9      113.70      114.93      4.14 o
  -9   5   9     1349.15     1303.49     14.84 o
  -7   5   9      868.69      864.94     10.11 o
  -5   5   9     2957.75     2847.98     23.70 o
  -3   5   9       41.88       40.92      2.22 o
  -1   5   9      112.01      102.79      2.99 o
   1   5   9       25.61       25.47      1.93 o
   3   5   9      326.98      316.75      5.13 o
   5   5   9       37.48       40.60      2.16 o
   7   5   9       17.15       17.90      1.78 o
   9   5   9      121.41      119.76      3.62 o
  11   5   9       18.70       21.35      2.49 o
  13   5   9        0.00       -0.16      3.04 o
  15   5   9        0.79       -0.89      4.13 o
  17   5   9        0.69       -4.13      4.55 o
 -16   6   9       30.66       40.70      6.34 o
 -14   6   9        4.68        3.98      2.57 o
 -12   6   9      104.58      121.33      4.58 o
 -10   6   9       79.26       88.92      4.00 o
  -8   6   9      146.97      147.51      4.70 o
  -6   6   9      912.33      885.62     10.22 o
  -4   6   9      234.00      223.15      4.76 o
  -2   6   9      627.39      596.07      7.88 o
   0   6   9       35.99       33.18      2.14 o
   2   6   9       25.46       19.26      2.06 o
   4   6   9      173.76      180.60      4.18 o
   6   6   9       40.55       40.56      2.39 o
   8   6   9       49.10       52.33      2.91 o
  10   6   9       72.19       85.54      3.94 o
  12   6   9       30.84       34.99      3.45 o
  14   6   9       26.05       17.80      5.50 o
  16   6   9       29.79       27.28      6.03 o
 -15   7   9       25.30       28.30      5.33 o
 -13   7   9      444.72      491.45     11.89 o
 -11   7   9        8.88        8.60      3.75 o
  -9   7   9      135.34      140.08      4.90 o
  -7   7   9      109.61      111.75      4.18 o
  -5   7   9       37.31       36.24      2.63 o
  -3   7   9      158.45      152.45      4.63 o
  -1   7   9      116.21      107.91      3.54 o
   1   7   9      260.72      244.36      4.93 o
   3   7   9      253.34      239.17      5.09 o
   5   7   9       51.01       55.49      2.90 o
   7   7   9       14.78       18.02      2.26 o
   9   7   9       61.11       69.52      3.48 o
  11   7   9      335.57      347.02      8.39 o
  13   7   9      125.19      112.32      8.52 o
 -12   8   9       57.92       65.69     10.29 o
 -10   8   9       75.49       87.08      7.70 o
  -8   8   9       40.29       44.19      3.59 o
  -6   8   9        7.90       14.01      2.72 o
  -4   8   9      141.80      149.61      4.52 o
  -2   8   9       93.04       87.58      3.67 o
   0   8   9       25.28       28.28      2.52 o
   2   8   9       42.43       40.46      2.90 o
   4   8   9       13.40       11.53      2.30 o
   6   8   9       36.79       47.08      3.22 o
   8   8   9       13.02       16.21      2.97 o
  10   8   9       32.42       54.02      6.23 o
  -7   9   9        6.17        9.80      4.37 o
  -5   9   9        9.85       11.58      4.43 o
  -3   9   9        2.46       -0.54      3.06 o
  -1   9   9       97.78       95.68      4.62 o
   1   9   9       16.32       11.73      2.95 o
   3   9   9       93.63      106.92      5.21 o
   5   9   9        6.87        1.63      3.13 o
 -20   0  10       27.60       38.76      8.55 o
 -18   0  10      103.59      112.20      7.43 o
 -16   0  10       27.47       25.51      5.01 o
 -14   0  10      521.27      481.12     13.23 o
 -12   0  10       16.11       14.93      2.90 o
 -10   0  10      136.97      140.93      8.46 o
  -8   0  10        0.86        0.17      2.60 o
  -6   0  10        2.04        0.43      2.57 o
  -4   0  10      174.61      173.13      4.87 o
  -2   0  10       37.81       35.69      2.65 o
   0   0  10      409.93      442.20      6.90 o
   2   0  10     2255.11     2239.37     23.15 o
   4   0  10     1208.03     1231.21     15.00 o
   6   0  10        0.00       -0.06      1.06 o
   8   0  10       51.75       52.39      2.47 o
  10   0  10      135.33      119.49      3.72 o
  12   0  10        0.03        1.44      2.64 o
  14   0  10      235.17      221.41     11.07 o
  16   0  10      554.84      536.79     38.22 o
  18   0  10       11.89        7.28      5.11 o
  20   0  10       73.59       96.57      9.10 o
 -21   1  10       11.53       18.29      8.44 o
 -19   1  10        2.00        7.25      3.07 o
 -17   1  10       73.70       77.19      4.53 o
 -15   1  10      103.09      108.38      5.01 o
 -13   1  10      558.98      545.19      8.78 o
 -11   1  10      171.28      177.16      4.01 o
  -9   1  10       48.34       48.10      2.68 o
  -7   1  10      601.43      606.35      8.00 o
  -5   1  10      364.11      384.24      5.88 o
  -3   1  10      322.34      368.82      5.23 o
  -1   1  10      433.04      426.94      5.68 o
   1   1  10       92.53       97.60      2.54 o
   3   1  10      218.20      225.09      3.32 o
   5   1  10      303.99      299.35      3.51 o
   7   1  10      159.82      153.74      2.82 o
   9   1  10      206.65      207.73      3.42 o
  11   1  10      318.87      289.17      6.92 o
  13   1  10      133.60      126.18      4.90 o
  15   1  10       66.21       69.01      5.24 o
  17   1  10       77.39       78.64      5.73 o
  19   1  10        0.14        8.49      3.86 o
 -20   2  10       32.98       41.80      6.54 o
 -18   2  10        8.89        8.91      3.74 o
 -16   2  10      269.08      264.32      6.42 o
 -14   2  10      142.41      137.02      4.31 o
 -12   2  10      111.83      109.71      3.87 o
 -10   2  10      274.30      294.46      5.41 o
  -8   2  10      247.04      238.33      4.84 o
  -6   2  10      737.26      739.82      8.32 o
  -4   2  10       21.62       25.29      2.04 o
  -2   2  10      167.77      178.01      4.20 o
   0   2  10     1057.05     1090.82     10.19 o
   2   2  10      295.28      270.26      3.99 o
   4   2  10      356.08      364.56      4.16 o
   6   2  10      207.26      203.24      2.98 o
   8   2  10       10.98       11.16      1.39 o
  10   2  10     1415.29     1308.87     12.34 o
  12   2  10      156.10      162.57      5.56 o
  14   2  10       10.58       11.63      3.47 o
  16   2  10       21.65       15.62      3.85 o
  18   2  10       44.50       42.29      4.96 o
  20   2  10       70.92       76.19      6.11 o
 -19   3  10       58.92       73.59      9.42 o
 -17   3  10      179.25      203.15      8.44 o
 -15   3  10      132.13      132.35      4.82 o
 -13   3  10       17.67       19.64      2.23 o
 -11   3  10      216.07      210.97      4.68 o
  -9   3  10      287.89      278.17      5.18 o
  -7   3  10        2.69        3.01      1.59 o
  -5   3  10      154.35      154.73      3.81 o
  -3   3  10      831.36      789.29      8.51 o
  -1   3  10      128.80      112.46      3.03 o
   1   3  10       21.44       24.36      1.85 o
   3   3  10      464.91      487.15      5.41 o
   5   3  10       29.83       38.88      1.75 o
   7   3  10       85.24       89.83      2.41 o
   9   3  10        5.02        2.14      1.42 o
  11   3  10       96.86       97.76      4.16 o
  13   3  10       93.00       94.14      4.73 o
  15   3  10       96.87      104.03      6.29 o
  17   3  10      102.99       96.75      6.34 o
  19   3  10       30.36       35.62      4.97 o
 -18   4  10       57.19       66.06      5.82 o
 -16   4  10       14.31       12.70      3.56 o
 -14   4  10       40.22       47.42      3.14 o
 -12   4  10      278.54      266.78      6.57 o
 -10   4  10      276.09      273.48      5.87 o
  -8   4  10      988.09      965.42     10.17 o
  -6   4  10      676.94      647.98      7.78 o
  -4   4  10      567.64      522.25      6.84 o
  -2   4  10      149.81      142.37      3.82 o
   0   4  10      129.56      120.93      3.28 o
   2   4  10      532.36      570.35      7.03 o
   4   4  10      200.81      196.00      3.96 o
   6   4  10        9.07       12.40      1.68 o
   8   4  10      173.00      178.43      3.81 o
  10   4  10       54.95       61.48      2.83 o
  12   4  10       22.64       21.53      3.09 o
  14   4  10      153.67      140.58      5.85 o
  16   4  10        9.98        7.34      4.60 o
  18   4  10       25.83       30.00      4.99 o
 -17   5  10       14.66       14.45      4.94 o
 -15   5  10      145.07      162.45      5.21 o
 -13   5  10      116.97      111.55      5.54 o
 -11   5  10      237.03      248.29      6.00 o
  -9   5  10       77.03       89.13      3.76 o
  -7   5  10     1089.12     1063.52     11.89 o
  -5   5  10      310.51      296.56      5.01 o
  -3   5  10      150.76      161.36      3.78 o
  -1   5  10       15.97       19.56      1.94 o
   1   5  10       76.43       63.23      2.64 o
   3   5  10      104.65      101.33      3.17 o
   5   5  10       61.28       60.38      2.58 o
   7   5  10      125.11      129.89      3.48 o
   9   5  10      279.27      270.20      5.29 o
  11   5  10      138.63      126.40      4.83 o
  13   5  10      157.94      169.30      7.19 o
  15   5  10       85.27       98.33      8.59 o
  17   5  10       30.33       40.35      6.31 o
 -16   6  10       86.25       88.27     10.28 o
 -14   6  10       54.78       51.91      3.93 o
 -12   6  10      518.27      529.10      9.13 o
 -10   6  10       25.07       27.04      2.99 o
  -8   6  10      274.24      276.18      6.37 o
  -6   6  10      115.55      116.03      3.70 o
  -4   6  10      536.37      546.78      7.35 o
  -2   6  10      131.88      137.43      3.78 o
   0   6  10      188.91      188.21      4.86 o
   2   6  10      209.65      198.21      4.51 o
   4   6  10      122.52      111.51      3.50 o
   6   6  10      109.53      113.53      3.49 o
   8   6  10       45.33       52.26      3.01 o
  10   6  10      269.57      270.51      6.50 o
  12   6  10      308.83      341.92     10.35 o
  14   6  10       26.86       20.08      5.76 o
 -13   7  10       89.31      106.19      5.89 o
 -11   7  10       87.97       84.59      4.60 o
  -9   7  10        9.44        7.87      2.54 o
  -7   7  10       98.07       90.87      4.00 o
  -5   7  10       85.12       95.17      3.67 o
  -3   7  10       68.03       67.55      3.33 o
  -1   7  10      191.11      173.67      4.38 o
   1   7  10       24.42       18.99      2.34 o
   3   7  10       33.20       40.10      2.72 o
   5   7  10      120.15      121.26      3.92 o
   7   7  10        4.53        6.59      2.20 o
   9   7  10      114.32      124.37      6.62 o
  11   7  10       19.06       13.78      3.70 o
  13   7  10       53.02       55.53      7.09 o
 -10   8  10       40.88       55.87      4.99 o
  -8   8  10       21.59       21.57      4.30 o
  -6   8  10       47.33       46.15      3.65 o
  -4   8  10       15.51       18.91      2.44 o
  -2   8  10       13.40       14.70      2.37 o
   0   8  10       64.42       63.89      3.23 o
   2   8  10       32.70       32.42      2.85 o
   4   8  10       87.76       90.58      3.78 o
   6   8  10        1.97        4.57      2.33 o
   8   8  10       71.46       85.97      5.06 o
  10   8  10       24.28       37.94      4.68 o
  -5   9  10       23.19       25.58      4.29 o
  -3   9  10       23.67       23.37      3.34 o
  -1   9  10       22.97       24.58      3.23 o
   1   9  10       26.20       24.71      3.48 o
   3   9  10        6.70        7.28      3.21 o
 -20   0  11        4.89       17.58      5.64 o
 -18   0  11       59.46       71.83      8.05 o
 -16   0  11       78.16       78.26      8.08 o
 -14   0  11       19.44       22.90      5.05 o
 -12   0  11     1388.42     1266.48     24.38 o
 -10   0  11       10.54       15.96      4.74 o
  -8   0  11       68.33       60.34      4.32 o
  -6   0  11       31.25       36.72      3.75 o
  -4   0  11      102.91      103.87      8.26 o
  -2   0  11        0.70        1.05      2.20 o
   0   0  11        0.90       -0.82      2.82 o
   2   0  11      760.35      726.83     12.34 o
   4   0  11      163.79      148.17      4.06 o
   6   0  11       59.84       53.39      2.48 o
   8   0  11        0.03       -1.35      1.75 o
  10   0  11      370.04      365.11     15.88 o
  12   0  11       98.61       86.23      5.45 o
  14   0  11        1.03        2.04      4.80 o
  16   0  11       22.03       33.11      6.27 o
  18   0  11      156.24      169.14     11.35 o
 -19   1  11       44.61       64.19      6.54 o
 -17   1  11       88.25       94.73      5.13 o
 -15   1  11      101.49      101.92      5.10 o
 -13   1  11       87.09       84.79      4.74 o
 -11   1  11     1028.20      956.66     12.60 o
  -9   1  11       95.79      104.46      3.63 o
  -7   1  11      118.75      124.93      3.90 o
  -5   1  11      260.42      249.22      4.55 o
  -3   1  11      307.40      310.07      5.00 o
  -1   1  11      819.58      819.74      8.43 o
   1   1  11      291.34      286.32      4.44 o
   3   1  11      294.07      296.63      3.96 o
   5   1  11      930.57      889.31      7.74 o
   7   1  11      131.54      133.38      2.90 o
   9   1  11       90.71       93.74      2.71 o
  11   1  11       17.32       18.27      2.77 o
  13   1  11      110.11      115.47      4.93 o
  15   1  11      130.80      117.78      6.77 o
  17   1  11        8.45        8.40      3.65 o
  19   1  11      301.65      303.00     10.44 o
 -20   2  11       79.10      120.34      6.80 o
 -18   2  11      115.39      124.63      5.81 o
 -16   2  11       46.43       46.63      3.95 o
 -14   2  11       74.37       71.04      3.85 o
 -12   2  11       48.92       44.80      3.32 o
 -10   2  11      477.31      465.46      8.26 o
  -8   2  11       20.50       23.51      2.40 o
  -6   2  11      464.57      435.81      6.00 o
  -4   2  11      189.31      164.53      4.01 o
  -2   2  11      527.55      526.08      7.02 o
   0   2  11      355.25      347.30      4.93 o
   2   2  11      354.21      354.90      4.75 o
   4   2  11      146.00      148.84      2.84 o
   6   2  11       63.51       64.66      1.93 o
   8   2  11      384.68      364.35      4.98 o
  10   2  11       84.63       74.05      3.26 o
  12   2  11       33.64       30.11      3.26 o
  14   2  11        1.66       -0.48      3.37 o
  16   2  11        3.95        9.60      4.40 o
  18   2  11       11.28       14.47      4.27 o
 -19   3  11      101.12      130.61     10.15 o
 -17   3  11       64.76       63.08      4.86 o
 -15   3  11      148.70      138.56      5.05 o
 -13   3  11      210.76      195.07      5.10 o
 -11   3  11      334.34      308.18      6.46 o
  -9   3  11      152.76      150.11      4.04 o
  -7   3  11      708.65      688.85      8.57 o
  -5   3  11      886.42      866.62      9.38 o
  -3   3  11      183.75      185.47      4.02 o
  -1   3  11       58.04       53.44      2.47 o
   1   3  11      128.73      121.70      3.30 o
   3   3  11      497.49      496.05      7.21 o
   5   3  11       33.01       33.23      1.82 o
   7   3  11      194.31      183.07      3.38 o
   9   3  11       31.00       33.06      1.98 o
  11   3  11       25.97       24.91      3.27 o
  13   3  11      261.84      253.35      8.36 o
  15   3  11       19.40       17.05      4.19 o
  17   3  11       73.23       82.34      6.05 o
 -18   4  11      200.63      230.56      9.75 o
 -16   4  11       28.63       27.49      3.98 o
 -14   4  11       65.28       65.05      3.61 o
 -12   4  11       67.80       66.03      3.44 o
 -10   4  11      626.51      622.54      8.68 o
  -8   4  11      213.21      213.03      4.64 o
  -6   4  11      202.78      193.91      4.29 o
  -4   4  11        6.84        9.51      1.83 o
  -2   4  11      194.16      170.70      5.27 o
   0   4  11      121.05      129.47      3.50 o
   2   4  11       25.99       28.80      2.07 o
   4   4  11       34.12       34.01      2.14 o
   6   4  11      260.21      230.05      4.27 o
   8   4  11       16.85       13.48      1.90 o
  10   4  11        9.55        6.05      2.06 o
  12   4  11       43.01       51.29      4.05 o
  14   4  11      154.20      173.66      7.28 o
  16   4  11       17.97       14.38      4.28 o
 -17   5  11        2.77        7.04      6.43 o
 -15   5  11        7.39        6.54      4.56 o
 -13   5  11       57.12       63.49      4.79 o
 -11   5  11      192.86      190.19      4.99 o
  -9   5  11      223.84      219.93      5.28 o
  -7   5  11      292.43      296.72      5.42 o
  -5   5  11      225.07      228.49      4.78 o
  -3   5  11      452.90      433.39      6.50 o
  -1   5  11       82.55       87.26      3.13 o
   1   5  11      175.17      171.60      4.11 o
   3   5  11      198.63      203.53      4.61 o
   5   5  11      114.64      128.00      3.58 o
   7   5  11       11.39       16.72      2.15 o
   9   5  11      163.40      167.07      5.20 o
  11   5  11       58.43       57.42      6.56 o
  13   5  11        4.41        2.10      3.33 o
  15   5  11       16.82       15.24      5.34 o
 -14   6  11       92.39      105.44      9.14 o
 -12   6  11       33.18       24.27      3.20 o
 -10   6  11       78.61       80.10      4.13 o
  -8   6  11       41.38       45.00      2.92 o
  -6   6  11       95.77       97.39      3.42 o
  -4   6  11      382.95      391.66      6.28 o
  -2   6  11      266.10      280.28      5.87 o
   0   6  11      299.45      274.34      5.39 o
   2   6  11       31.67       47.69      2.67 o
   4   6  11       67.88       59.89      2.92 o
   6   6  11        7.10        6.57      2.19 o
   8   6  11      103.36       98.81      3.79 o
  10   6  11      255.45      267.21      7.29 o
  12   6  11      131.13      139.65      7.30 o
  14   6  11       41.77       64.63      6.29 o
 -13   7  11      139.00      170.81      7.87 o
 -11   7  11       13.63        8.21      3.56 o
  -9   7  11       24.77       23.11      2.93 o
  -7   7  11        3.19        0.04      2.23 o
  -5   7  11       73.85       80.95      3.43 o
  -3   7  11      714.80      708.34      9.74 o
  -1   7  11      136.42      147.20      4.37 o
   1   7  11       27.68       28.75      2.64 o
   3   7  11        3.53        3.37      2.00 o
   5   7  11       91.47      103.94      4.16 o
   7   7  11       48.71       53.45      3.33 o
   9   7  11       72.89      100.06      4.59 o
  11   7  11       83.43      115.50      7.12 o
 -10   8  11       48.96       69.06      6.20 o
  -8   8  11       39.78       43.50      4.69 o
  -6   8  11        1.43       -2.54      2.54 o
  -4   8  11        3.30        5.01      2.24 o
  -2   8  11        2.29        3.61      2.11 o
   0   8  11       37.02       50.58      3.30 o
   2   8  11      319.57      345.65      6.79 o
   4   8  11       24.81       32.48      3.13 o
   6   8  11       54.78       59.39      3.73 o
   8   8  11        4.16        6.60      3.23 o
  -1   9  11        0.64        2.75      3.17 o
 -20   0  12      112.64      154.80     14.54 o
 -18   0  12       23.19       24.80      5.47 o
 -16   0  12       49.68       57.24      6.38 o
 -14   0  12      179.48      157.46      8.57 o
 -12   0  12      528.36      543.03     14.65 o
 -10   0  12        5.92        3.53      2.96 o
  -8   0  12      202.22      193.36      9.14 o
  -6   0  12       42.79       41.42      3.22 o
  -4   0  12      121.58      114.73      5.07 o
  -2   0  12     1008.35     1013.33     14.26 o
   0   0  12      664.34      624.48     10.21 o
   2   0  12        1.08        1.79      2.83 o
   4   0  12     2170.04     2093.83     22.19 o
   6   0  12        7.28        6.98      1.99 o
   8   0  12        5.50        8.54      2.28 o
  10   0  12        2.95        5.08      4.80 o
  12   0  12        0.11       -2.87      2.87 o
  14   0  12      260.99      236.20     12.15 o
  16   0  12       28.37       30.88      6.65 o
  18   0  12       47.13       63.44     12.19 o
 -19   1  12       28.48       45.55      4.94 o
 -17   1  12       66.93       71.33      5.01 o
 -15   1  12       66.98       64.79      4.57 o
 -13   1  12      562.59      526.76     10.62 o
 -11   1  12      440.02      414.26      7.78 o
  -9   1  12      191.91      179.26      4.61 o
  -7   1  12       96.91       93.17      3.23 o
  -5   1  12      141.36      142.44      3.74 o
  -3   1  12      168.00      150.65      3.77 o
  -1   1  12       77.32       81.49      2.78 o
   1   1  12      537.67      520.15      6.80 o
   3   1  12      766.99      737.45      7.69 o
   5   1  12      867.39      816.44      7.45 o
   7   1  12      126.97      130.32      3.38 o
   9   1  12       21.08       24.79      2.43 o
  11   1  12       14.82       14.82      2.96 o
  13   1  12      237.01      226.51      6.81 o
  15   1  12        7.31        6.18      3.60 o
  17   1  12       17.86       16.17      4.34 o
 -18   2  12       38.90       47.78      5.20 o
 -16   2  12      103.84      104.05      4.78 o
 -14   2  12      172.65      163.30      5.48 o
 -12   2  12        8.66        5.47      2.60 o
 -10   2  12      129.74      135.84      4.82 o
  -8   2  12       25.55       30.22      2.90 o
  -6   2  12       58.95       53.75      2.79 o
  -4   2  12      527.89      492.96      7.09 o
  -2   2  12     1723.42     1668.15     14.84 o
   0   2  12      568.76      539.15      6.60 o
   2   2  12      102.52       99.82      3.02 o
   4   2  12      474.06      430.51      5.15 o
   6   2  12      198.96      204.34      3.62 o
   8   2  12      244.67      219.70      4.86 o
  10   2  12      125.34      104.20      5.68 o
  12   2  12      120.01      108.64      5.02 o
  14   2  12        9.74       13.47      3.96 o
  16   2  12        9.39       16.07      4.24 o
  18   2  12        7.36        7.03      4.06 o
 -19   3  12       54.22       77.43      6.27 o
 -17   3  12       31.62       43.56      5.75 o
 -15   3  12       65.80       70.58      6.44 o
 -13   3  12        9.45        5.60      2.26 o
 -11   3  12       65.61       58.02      3.48 o
  -9   3  12       59.58       53.38      3.43 o
  -7   3  12      160.51      157.04      4.09 o
  -5   3  12      310.23      312.68      5.32 o
  -3   3  12      516.34      478.20      6.63 o
  -1   3  12       50.89       46.97      2.48 o
   1   3  12       64.74       77.55      2.90 o
   3   3  12      123.83      133.59      3.12 o
   5   3  12      250.05      254.60      4.99 o
   7   3  12       94.34       91.05      2.91 o
   9   3  12      193.76      189.11      4.84 o
  11   3  12       61.34       62.11      4.15 o
  13   3  12      185.96      182.35     11.91 o
  15   3  12       46.26       45.90      4.99 o
  17   3  12        0.46       -1.84      4.75 o
 -18   4  12      141.34      176.56      8.63 o
 -16   4  12       27.61       23.02      4.94 o
 -14   4  12       31.25       24.26      4.15 o
 -12   4  12       65.85       69.97      3.69 o
 -10   4  12        5.13        0.10      2.14 o
  -8   4  12      173.20      172.97      4.99 o
  -6   4  12      234.23      238.42      4.82 o
  -4   4  12      599.74      573.86      7.58 o
  -2   4  12       52.46       55.97      2.71 o
   0   4  12       58.95       61.73      2.73 o
   2   4  12      218.27      213.87      5.07 o
   4   4  12      556.39      482.34      8.02 o
   6   4  12       22.48       27.38      2.27 o
   8   4  12       69.13       61.35      2.64 o
  10   4  12      158.44      147.64      5.39 o
  12   4  12       32.92       31.16      3.55 o
  14   4  12        6.67        7.73      4.74 o
  16   4  12      151.18      175.61     10.56 o
 -15   5  12        0.02       -2.51      3.44 o
 -13   5  12       46.71       40.73      3.09 o
 -11   5  12      125.40      120.88      4.33 o
  -9   5  12       49.31       56.18      4.10 o
  -7   5  12       31.51       34.66      2.53 o
  -5   5  12      446.95      447.30      6.94 o
  -3   5  12      428.82      425.33      6.65 o
  -1   5  12      133.26      135.67      3.84 o
   1   5  12      100.93       95.06      3.27 o
   3   5  12       98.16       86.75      3.17 o
   5   5  12       51.09       57.73      2.71 o
   7   5  12      409.75      402.65      6.70 o
   9   5  12       99.24      111.29      4.82 o
  11   5  12      242.48      247.77      8.68 o
  13   5  12      146.81      158.42      7.48 o
  15   5  12       13.29       18.17      6.38 o
 -14   6  12       17.45       17.45      3.84 o
 -12   6  12      105.74      121.56      5.12 o
 -10   6  12       48.11       56.49      3.46 o
  -8   6  12       34.21       35.11      2.89 o
  -6   6  12       96.13       90.15      3.90 o
  -4   6  12      416.04      433.20      7.13 o
  -2   6  12       45.98       41.90      2.76 o
   0   6  12        2.12        0.33      1.84 o
   2   6  12       78.17       77.65      3.26 o
   4   6  12       31.15       34.17      2.51 o
   6   6  12      155.74      162.40      5.39 o
   8   6  12       42.77       52.15      3.75 o
  10   6  12       19.64       19.73      3.34 o
  12   6  12       81.46       85.80      6.14 o
 -11   7  12       24.90       33.10      4.18 o
  -9   7  12       11.98       12.20      2.97 o
  -7   7  12        2.39       -0.31      2.08 o
  -5   7  12      180.76      200.96      5.64 o
  -3   7  12        5.54       -1.21      2.18 o
  -1   7  12      235.52      247.33      5.62 o
   1   7  12       26.44       31.03      2.74 o
   3   7  12       24.96       20.90      2.54 o
   5   7  12       53.01       50.93      4.38 o
   7   7  12       36.84       48.98      4.16 o
   9   7  12        9.23       12.92      3.25 o
  11   7  12       15.10       20.74      4.74 o
  -8   8  12       52.90       63.68      4.82 o
  -6   8  12       15.96       15.75      3.84 o
  -4   8  12       73.44       74.31      5.01 o
  -2   8  12      116.39      119.98      4.98 o
   0   8  12      177.06      197.48      5.89 o
   2   8  12       92.03      101.22      4.20 o
   4   8  12      252.42      278.39      6.67 o
   6   8  12       10.79       16.82      3.31 o
 -18   0  13       12.81       32.06      6.79 o
 -16   0  13        0.15        0.69      6.25 o
 -14   0  13       61.29       63.34      6.42 o
 -12   0  13        9.68       13.43      4.75 o
 -10   0  13      206.71      178.08      8.60 o
  -8   0  13      735.66      656.91     17.66 o
  -6   0  13      169.00      177.61      5.77 o
  -4   0  13      275.52      249.14      8.24 o
  -2   0  13      435.78      427.47      8.46 o
   0   0  13     1700.11     1673.79     21.16 o
   2   0  13     1441.48     1351.29     17.85 o
   4   0  13     2684.64     2669.87     30.74 o
   6   0  13      367.29      344.45     17.38 o
   8   0  13      379.20      363.86     13.60 o
  10   0  13        6.23       -1.62      4.39 o
  12   0  13        6.00        6.64      3.70 o
  14   0  13      190.93      144.24     15.24 o
  16   0  13       19.21       42.27      9.38 o
  18   0  13       51.66       57.10      8.00 o
 -19   1  13       14.92       28.87      5.89 o
 -17   1  13      146.23      154.29      6.54 o
 -15   1  13      126.78      134.54      5.88 o
 -13   1  13       43.37       40.25      3.99 o
 -11   1  13       61.98       65.36      3.89 o
  -9   1  13      170.94      169.13      6.03 o
  -7   1  13       97.23       88.34      3.04 o
  -5   1  13       13.66       12.13      1.94 o
  -3   1  13       72.34       74.56      2.91 o
  -1   1  13     1372.04     1319.58     12.52 o
   1   1  13      569.67      542.62      6.87 o
   3   1  13      574.35      559.38      6.79 o
   5   1  13      615.46      608.91      7.04 o
   7   1  13      270.06      257.29      6.23 o
   9   1  13       48.99       46.54      3.16 o
  11   1  13       60.52       54.26      4.10 o
  13   1  13       28.04       19.72      3.21 o
  15   1  13       23.35       30.62      4.71 o
  17   1  13        8.12        5.84      3.96 o
 -18   2  13       22.46       45.42      5.20 o
 -16   2  13       92.42       96.04      5.26 o
 -14   2  13        0.67       -2.08      2.08 o
 -12   2  13       76.35       75.14      4.21 o
 -10   2  13       22.56       21.64      3.10 o
  -8   2  13       27.75       26.90      2.60 o
  -6   2  13       26.50       27.14      2.42 o
  -4   2  13     1404.44     1334.40     13.78 o
  -2   2  13      843.36      823.33      9.84 o
   0   2  13      716.06      693.01      7.97 o
   2   2  13      276.97      273.02      4.74 o
   4   2  13      625.46      612.45      7.52 o
   6   2  13      189.49      177.02      3.85 o
   8   2  13       55.26       54.26      2.53 o
  10   2  13      112.42       96.11      4.78 o
  12   2  13       56.99       50.11      4.33 o
  14   2  13       21.76       22.12      4.40 o
  16   2  13       15.86       18.38      4.43 o
 -17   3  13       36.11       42.17      7.24 o
 -15   3  13       16.15       21.62      3.44 o
 -13   3  13       49.85       53.06      3.46 o
 -11   3  13       24.50       25.35      2.86 o
  -9   3  13       47.59       48.38      3.53 o
  -7   3  13       80.83       77.81      3.08 o
  -5   3  13      114.72      106.23      3.40 o
  -3   3  13      584.76      570.42      7.51 o
  -1   3  13      166.46      154.19      3.93 o
   1   3  13      246.11      243.15      4.66 o
   3   3  13       43.38       36.61      2.26 o
   5   3  13      107.88       97.62      2.84 o
   7   3  13      322.29      291.29      4.94 o
   9   3  13      210.72      203.22      5.13 o
  11   3  13      177.54      169.06      6.20 o
  13   3  13       65.69       70.64      4.59 o
  15   3  13        7.64        3.78      3.98 o
 -16   4  13        8.88        7.20     11.03 o
 -14   4  13        2.17       -1.50      4.04 o
 -12   4  13       27.00       30.85      3.07 o
 -10   4  13        6.62        4.27      2.31 o
  -8   4  13       22.50       22.83      2.61 o
  -6   4  13      168.34      170.90      4.28 o
  -4   4  13       90.87       95.11      3.69 o
  -2   4  13      166.75      171.78      4.23 o
   0   4  13      128.13      114.66      3.52 o
   2   4  13       11.24        8.83      1.88 o
   4   4  13      261.91      259.08      4.90 o
   6   4  13       88.73       87.88      4.04 o
   8   4  13       29.44       25.15      2.92 o
  10   4  13       95.18       96.85      5.82 o
  12   4  13      127.60      142.46      6.93 o
  14   4  13      111.22      118.61      6.90 o
 -15   5  13       10.29       10.29      3.38 o
 -13   5  13        0.33       -0.50      3.29 o
 -11   5  13       59.36       70.49      3.97 o
  -9   5  13       21.49       21.52      2.63 o
  -7   5  13       44.46       40.32      2.99 o
  -5   5  13      510.85      497.94      7.53 o
  -3   5  13      429.91      427.31      6.88 o
  -1   5  13      104.25      105.10      3.70 o
   1   5  13       11.50        8.34      2.04 o
   3   5  13       46.89       38.48      2.57 o
   5   5  13       37.44       41.89      2.80 o
   7   5  13       41.86       43.50      2.91 o
   9   5  13       91.39       87.39      4.98 o
  11   5  13       50.26       42.70      4.91 o
  13   5  13       63.36       65.27      5.75 o
 -12   6  13       15.90       22.37      3.79 o
 -10   6  13        6.27        6.16      2.69 o
  -8   6  13       15.76       16.87      2.78 o
  -6   6  13      104.86      102.54      4.29 o
  -4   6  13      380.52      389.98      6.91 o
  -2   6  13       72.09       66.22      3.56 o
   0   6  13       46.65       47.51      2.94 o
   2   6  13       32.62       37.68      2.73 o
   4   6  13      124.15      118.97      4.23 o
   6   6  13       18.22       19.41      2.91 o
   8   6  13       38.04       45.30      3.91 o
  10   6  13       94.69      100.72      6.68 o
  12   6  13       61.64       70.25      6.09 o
  -9   7  13       35.08       43.73      6.15 o
  -7   7  13       48.89       49.05      4.01 o
  -5   7  13        5.92        9.49      3.06 o
  -3   7  13       68.42       80.89      3.74 o
  -1   7  13       32.96       33.93      2.97 o
   1   7  13       46.51       50.55      3.18 o
   3   7  13       89.14       77.39      4.28 o
   5   7  13       17.76       13.56      2.95 o
   7   7  13       27.42       17.43      3.36 o
   9   7  13       34.95       34.94      3.94 o
  -4   8  13        7.08        1.85      3.47 o
  -2   8  13       15.74       12.15      3.12 o
   0   8  13       32.80       23.73      3.42 o
   2   8  13       41.60       54.08      4.40 o
   4   8  13       38.94       39.92      4.12 o
 -18   0  14       13.18       38.92      7.29 o
 -16   0  14      280.02      302.15     15.32 o
 -14   0  14       92.87       79.62      7.13 o
 -12   0  14       11.40       17.81      5.52 o
 -10   0  14      516.87      446.52     10.75 o
  -8   0  14       24.32       23.25      3.13 o
  -6   0  14      122.03      108.09      4.77 o
  -4   0  14       77.98       66.38      3.99 o
  -2   0  14       97.73       97.24      5.23 o
   0   0  14      266.63      274.87      6.97 o
   2   0  14     2942.77     2936.61     33.95 o
   4   0  14      401.62      420.34      9.12 o
   6   0  14       13.83       19.36      3.02 o
   8   0  14       26.88       27.20      2.97 o
  10   0  14      184.13      185.66     10.77 o
  12   0  14       10.65       -3.48      4.60 o
  14   0  14        6.62       19.37      6.27 o
  16   0  14       44.52       40.54      7.74 o
 -17   1  14        8.55       21.62      4.50 o
 -15   1  14       58.68       58.90      5.35 o
 -13   1  14      174.99      187.29      6.80 o
 -11   1  14      412.87      377.36      9.04 o
  -9   1  14      185.73      183.39      5.05 o
  -7   1  14      443.58      407.17      6.69 o
  -5   1  14      120.58      104.42      3.31 o
  -3   1  14      622.46      616.32      7.60 o
  -1   1  14      334.54      317.92      5.29 o
   1   1  14     1641.22     1584.45     14.54 o
   3   1  14      398.43      376.99      5.93 o
   5   1  14      331.67      310.01      5.32 o
   7   1  14      118.03      112.20      3.65 o
   9   1  14       53.02       48.71      4.10 o
  11   1  14       84.21       73.50      4.50 o
  13   1  14       33.02       36.48      4.76 o
  15   1  14       16.10       19.27      4.51 o
  17   1  14        5.36        5.71      4.14 o
 -18   2  14       26.30       47.08      5.98 o
 -16   2  14       33.82       42.15      4.45 o
 -14   2  14       31.45       40.88      3.82 o
 -12   2  14       34.04       37.69      4.71 o
 -10   2  14       83.15       83.80      4.41 o
  -8   2  14       42.83       50.31      3.16 o
  -6   2  14      713.29      649.95      9.39 o
  -4   2  14      379.81      345.60      6.56 o
  -2   2  14      118.36      102.49      3.64 o
   0   2  14      115.94      111.37      3.67 o
   2   2  14      283.52      268.37      5.20 o
   4   2  14       67.38       76.23      2.67 o
   6   2  14       89.89       95.36      4.85 o
   8   2  14      164.31      159.40      4.28 o
  10   2  14       73.52       77.77      6.65 o
  12   2  14       44.31       45.07      4.65 o
  14   2  14       19.21       16.13      4.41 o
  16   2  14       14.82       21.86      4.71 o
 -17   3  14        1.30       16.99      6.72 o
 -15   3  14        6.44       11.21      4.97 o
 -13   3  14       58.66       55.92      4.05 o
 -11   3  14       63.97       61.37      4.12 o
  -9   3  14       35.80       37.28      3.51 o
  -7   3  14       74.13       76.79      3.19 o
  -5   3  14       13.81        6.28      1.98 o
  -3   3  14      289.51      250.94      5.67 o
  -1   3  14      197.89      183.79      4.35 o
   1   3  14       10.42       11.91      2.00 o
   3   3  14       23.57       22.94      2.14 o
   5   3  14      200.35      198.92      4.67 o
   7   3  14       27.29       23.78      2.54 o
   9   3  14       23.42       11.60      3.52 o
  11   3  14       54.76       48.09      4.03 o
  13   3  14       26.32       34.70      3.89 o
  15   3  14       22.43       18.11      7.04 o
 -16   4  14       10.60       24.63     17.11 o
 -14   4  14       25.95       35.27      5.15 o
 -12   4  14        2.72        2.57      3.12 o
 -10   4  14        6.44        4.49      2.46 o
  -8   4  14       11.54       10.73      2.44 o
  -6   4  14        2.59        2.11      1.85 o
  -4   4  14       70.29       69.58      3.15 o
  -2   4  14      140.41      126.33      3.89 o
   0   4  14       46.16       54.05      2.80 o
   2   4  14        3.87        2.12      1.74 o
   4   4  14      110.66       95.76      3.67 o
   6   4  14       68.80       68.76      3.21 o
   8   4  14       23.00       15.87      2.79 o
  10   4  14       29.12       37.64      5.08 o
  12   4  14       68.59       69.59      5.50 o
  14   4  14       21.48       17.10      7.57 o
 -13   5  14        4.56        5.65      4.26 o
 -11   5  14      113.54      122.15      4.96 o
  -9   5  14       24.01       22.92      2.85 o
  -7   5  14       34.08       41.82      3.14 o
  -5   5  14       24.67       23.49      2.48 o
  -3   5  14       19.90       19.07      2.43 o
  -1   5  14       63.41       58.40      3.11 o
   1   5  14       93.43       91.85      3.56 o
   3   5  14        5.02        3.31      2.13 o
   5   5  14        6.66        8.04      2.36 o
   7   5  14       43.05       36.51      3.67 o
   9   5  14       94.25       90.09      6.04 o
  11   5  14       63.72       66.22      5.70 o
  13   5  14       72.76       76.39      6.29 o
 -12   6  14       43.22       66.70      5.87 o
 -10   6  14       48.78       51.41      6.72 o
  -8   6  14       67.84       75.18      4.09 o
  -6   6  14       39.65       42.92      3.58 o
  -4   6  14       10.73       18.48      3.56 o
  -2   6  14      121.45      128.29      4.34 o
   0   6  14        4.95        5.37      2.35 o
   2   6  14        9.43       12.65      2.58 o
   4   6  14      114.00      117.59      4.40 o
   6   6  14       19.83       18.39      3.23 o
   8   6  14       28.34       26.45      3.46 o
  10   6  14      120.82      137.88     12.45 o
  -9   7  14        2.63        3.89      3.61 o
  -7   7  14      141.77      156.77      7.28 o
  -5   7  14       33.25       40.75      4.23 o
  -3   7  14       94.82      102.80      4.20 o
  -1   7  14       86.63      100.63      4.18 o
   1   7  14        8.01        8.02      3.77 o
   3   7  14        3.81       -0.18      2.59 o
   5   7  14        0.61       -3.37      3.37 o
   7   7  14        5.89        9.74      3.11 o
 -16   0  15       26.53       45.59      9.61 o
 -14   0  15      192.36      183.77     10.40 o
 -12   0  15      332.12      301.79     11.81 o
 -10   0  15       23.33       29.06      5.32 o
  -8   0  15       63.74       74.73      4.46 o
  -6   0  15       92.74       78.48      4.38 o
  -4   0  15      125.06      125.02      5.24 o
  -2   0  15      136.16      134.69      5.31 o
   0   0  15      161.47      176.71      5.92 o
   2   0  15      129.45      137.06      6.80 o
   4   0  15        3.83       -0.07      2.87 o
   6   0  15       15.95       23.38      3.40 o
   8   0  15        0.00       -2.22      3.26 o
  10   0  15       35.88       39.73      6.63 o
  12   0  15       94.16       93.79      6.62 o
  14   0  15       72.89       65.47      8.21 o
  16   0  15        2.18        9.14      8.44 o
 -17   1  15        4.77       18.64      6.53 o
 -15   1  15        5.19       13.54      4.79 o
 -13   1  15       11.59       16.77      3.68 o
 -11   1  15       72.97       75.32      4.97 o
  -9   1  15      344.02      328.74      6.88 o
  -7   1  15      293.19      271.89      5.63 o
  -5   1  15      141.91      126.04      4.03 o
  -3   1  15       24.99       22.06      2.50 o
  -1   1  15      723.84      701.92      9.05 o
   1   1  15      258.48      259.97      4.89 o
   3   1  15      131.16      129.10      3.63 o
   5   1  15      306.03      298.01      6.24 o
   7   1  15      151.70      153.47      4.27 o
   9   1  15       59.94       62.38      4.48 o
  11   1  15        5.52        7.31      2.68 o
  13   1  15       35.17       26.48      4.61 o
  15   1  15        3.26        7.25      4.15 o
 -16   2  15       27.10       33.47      5.05 o
 -14   2  15        1.72        3.73      3.20 o
 -12   2  15       90.73       85.67      5.23 o
 -10   2  15      200.80      177.01      6.28 o
  -8   2  15       89.52       79.51      3.97 o
  -6   2  15       69.44       60.01      3.19 o
  -4   2  15      270.92      247.63      5.77 o
  -2   2  15      396.44      381.27      7.03 o
   0   2  15       15.79       15.52      2.28 o
   2   2  15      186.22      168.31      4.38 o
   4   2  15      495.98      460.26      7.01 o
   6   2  15      569.67      538.00      8.08 o
   8   2  15      376.96      379.00      8.03 o
  10   2  15       28.01       22.35      4.28 o
  12   2  15       56.86       53.15      4.42 o
  14   2  15       13.67       10.17      6.36 o
 -15   3  15       22.87       26.78      6.84 o
 -13   3  15        5.11        4.34      2.87 o
 -11   3  15      111.04      112.67      6.03 o
  -9   3  15       86.38       96.83      4.43 o
  -7   3  15       58.57       54.86      3.36 o
  -5   3  15       35.99       34.69      2.59 o
  -3   3  15      175.03      172.28      4.78 o
  -1   3  15      362.18      354.93      6.08 o
   1   3  15       30.36       25.98      2.38 o
   3   3  15       97.46       92.84      3.55 o
   5   3  15       19.54       20.55      2.65 o
   7   3  15        5.68        3.28      2.32 o
   9   3  15        4.79       12.12      3.50 o
  11   3  15       36.48       40.97      4.74 o
  13   3  15       10.79       11.88      4.02 o
 -14   4  15       44.22       69.19      6.40 o
 -12   4  15       95.00      101.06      7.04 o
 -10   4  15       55.98       56.44      3.61 o
  -8   4  15       12.54        8.60      2.49 o
  -6   4  15        3.03        2.77      2.09 o
  -4   4  15       97.76       93.37      3.67 o
  -2   4  15      670.58      655.45      8.87 o
   0   4  15        6.05        5.29      2.04 o
   2   4  15       45.66       42.65      2.69 o
   4   4  15       23.10       23.43      2.67 o
   6   4  15       39.25       39.18      3.07 o
   8   4  15        7.08        2.53      2.44 o
  10   4  15       34.95       37.02      4.67 o
  12   4  15        0.32        0.92      3.56 o
 -13   5  15        4.91        1.78      5.99 o
 -11   5  15        1.56        0.53      3.98 o
  -9   5  15       50.72       61.95      3.83 o
  -7   5  15       28.06       26.23      3.17 o
  -5   5  15       22.55       21.14      2.57 o
  -3   5  15      184.62      167.14      4.72 o
  -1   5  15       63.59       64.65      3.29 o
   1   5  15       17.89       13.68      2.37 o
   3   5  15        2.97        5.98      2.34 o
   5   5  15        8.61        5.28      2.52 o
   7   5  15       79.33       80.68      4.59 o
   9   5  15        5.43        2.50      3.61 o
  11   5  15        4.69        3.17      3.65 o
 -10   6  15        0.28       -4.08      4.08 o
  -8   6  15       15.94       13.64      3.39 o
  -6   6  15        8.84        8.87      3.41 o
  -4   6  15      106.89      110.57      4.58 o
  -2   6  15       92.10       97.67      4.11 o
   0   6  15       12.35        8.27      2.34 o
   2   6  15       22.51       22.96      2.88 o
   4   6  15        4.09        5.93      2.46 o
   6   6  15       21.95       24.62      3.45 o
   8   6  15       39.32       33.92      4.95 o
  -5   7  15       33.81       36.90      4.69 o
  -3   7  15       36.08       32.87      4.93 o
  -1   7  15      102.71      100.50      4.74 o
   1   7  15       10.93       10.28      4.12 o
   3   7  15       40.51       44.91      5.22 o
 -16   0  16       69.85       85.34     13.13 o
 -14   0  16      243.83      290.65     14.75 o
 -12   0  16       79.24       97.63     14.28 o
 -10   0  16        1.51       -1.48      4.11 o
  -8   0  16       35.10       32.48      4.44 o
  -6   0  16        5.15       -0.85      3.43 o
  -4   0  16      271.33      259.69      8.53 o
  -2   0  16        1.85        1.09      2.76 o
   0   0  16        3.52        4.40      3.31 o
   2   0  16      178.03      173.79      5.93 o
   4   0  16      869.69      824.17     15.10 o
   6   0  16       41.17       51.94      4.21 o
   8   0  16       63.99       52.10      7.12 o
  10   0  16       52.12       41.53      6.96 o
  12   0  16        2.54       -5.90      6.25 o
  14   0  16        3.35        3.76      5.52 o
 -15   1  16        5.81       21.07      5.17 o
 -13   1  16       26.72       31.75      4.22 o
 -11   1  16       44.26       43.65      3.79 o
  -9   1  16      396.17      390.60      7.70 o
  -7   1  16       73.47       65.49      3.41 o
  -5   1  16       20.52       18.00      2.59 o
  -3   1  16        2.41        2.15      2.17 o
  -1   1  16       31.60       30.77      2.68 o
   1   1  16      119.91      120.40      3.93 o
   3   1  16      278.37      258.62      9.46 o
   5   1  16      414.09      390.12      7.34 o
   7   1  16       52.61       56.68      3.61 o
   9   1  16       19.13       17.33      3.67 o
  11   1  16       92.23       98.14      5.40 o
  13   1  16       15.13       22.58      4.78 o
 -14   2  16       55.28       56.09      4.87 o
 -12   2  16       36.51       42.86      4.45 o
 -10   2  16       11.92       14.39      2.98 o
  -8   2  16       51.81       52.66      3.67 o
  -6   2  16       60.11       61.28      3.31 o
  -4   2  16       25.24       24.34      2.73 o
  -2   2  16      121.53      113.76      4.76 o
   0   2  16        3.85        1.88      1.81 o
   2   2  16       20.39       25.32      2.74 o
   4   2  16      169.47      177.46      5.65 o
   6   2  16       67.07       70.07      3.49 o
   8   2  16      212.17      204.63      8.00 o
  10   2  16       68.59       61.01      6.50 o
  12   2  16        2.06        2.00      3.31 o
  14   2  16       25.78       25.87      5.77 o
 -15   3  16       34.34       55.82      6.86 o
 -13   3  16       59.48       65.82      5.47 o
 -11   3  16       35.45       40.72      3.60 o
  -9   3  16       22.77       15.88      2.95 o
  -7   3  16      112.13      102.94      4.21 o
  -5   3  16       56.52       51.95      3.04 o
  -3   3  16      154.77      146.63      4.70 o
  -1   3  16       17.58       15.64      2.35 o
   1   3  16       18.63       15.13      2.26 o
   3   3  16        8.74        7.81      2.27 o
   5   3  16      204.92      201.06      5.33 o
   7   3  16       62.58       64.45      4.06 o
   9   3  16      138.64      154.64      7.23 o
  11   3  16       84.59       74.04      5.64 o
  13   3  16      165.85      199.75     10.59 o
 -12   4  16       24.88       33.66      4.70 o
 -10   4  16        4.33        7.33      2.84 o
  -8   4  16        5.88        4.38      2.51 o
  -6   4  16       55.08       64.54      3.73 o
  -4   4  16      165.62      172.12      4.83 o
  -2   4  16      253.04      238.15      6.11 o
   0   4  16       46.78       55.33      3.08 o
   2   4  16       12.40        9.80      2.38 o
   4   4  16       20.77       22.45      2.91 o
   6   4  16       10.22        9.42      2.66 o
   8   4  16       35.25       32.32      4.57 o
  10   4  16       74.61       71.21      5.76 o
 -11   5  16       85.03      100.59      5.94 o
  -9   5  16        6.80        7.82      3.27 o
  -7   5  16       10.00        7.78      2.66 o
  -5   5  16       21.28       24.87      3.09 o
  -3   5  16      141.52      136.56      4.48 o
  -1   5  16        0.81        0.83      2.23 o
   1   5  16       15.15       17.00      2.78 o
   3   5  16       47.87       47.73      3.33 o
   5   5  16        4.10       -2.81      2.81 o
   7   5  16       44.34       52.00      4.07 o
   9   5  16        1.48       -2.97      3.51 o
  -8   6  16       37.97       43.74      7.36 o
  -6   6  16       85.20       80.20      5.18 o
  -4   6  16      181.04      188.82      6.27 o
  -2   6  16       39.29       42.15      3.26 o
   0   6  16       24.67       26.92      3.19 o
   2   6  16        3.29       -0.21      2.40 o
   4   6  16       72.37       72.64      4.34 o
   6   6  16        6.00       12.19      3.19 o
 -14   0  17        2.35        7.03      8.44 o
 -12   0  17      124.87      132.12     11.63 o
 -10   0  17        8.87       10.49      5.26 o
  -8   0  17        4.82        2.46      3.59 o
  -6   0  17        0.12        0.38      3.61 o
  -4   0  17        1.06       -2.07      3.22 o
  -2   0  17      104.99       96.48      5.77 o
   0   0  17       49.02       46.47      4.47 o
   2   0  17      111.63      101.62      5.56 o
   4   0  17        2.49        7.70      5.35 o
   6   0  17       56.17       58.63      4.56 o
   8   0  17       68.79       65.39      9.14 o
  10   0  17        0.59       -1.65      3.31 o
  12   0  17        3.66        7.11      5.94 o
 -15   1  17       78.86       93.85      9.78 o
 -13   1  17       26.46       47.49     15.94 o
 -11   1  17      111.68      116.30      7.02 o
  -9   1  17      124.48      121.72      5.24 o
  -7   1  17       21.86       15.97      2.88 o
  -5   1  17       49.62       43.19      3.10 o
  -3   1  17       72.34       67.86      3.46 o
  -1   1  17       62.51       50.56      3.13 o
   1   1  17       88.87       89.38      3.73 o
   3   1  17       36.49       48.06      3.37 o
   5   1  17       42.68       48.79      3.33 o
   7   1  17       76.11       53.78      9.69 o
   9   1  17       15.89       15.05      4.28 o
  11   1  17       53.44       58.69      5.43 o
  13   1  17       46.23       46.38      6.56 o
 -14   2  17       17.30       23.09      5.39 o
 -12   2  17       18.77       22.04      4.55 o
 -10   2  17       17.51       23.36      3.61 o
  -8   2  17        5.66        9.84      2.83 o
  -6   2  17        3.49        2.59      2.34 o
  -4   2  17       59.21       62.57      3.47 o
  -2   2  17      103.05       95.41      3.92 o
   0   2  17       95.59       96.09      4.07 o
   2   2  17      143.68      143.19      5.12 o
   4   2  17       95.18       93.46      3.93 o
   6   2  17      264.89      278.93      7.20 o
   8   2  17       30.78       28.59      4.47 o
  10   2  17       19.02       20.46      4.37 o
  12   2  17       20.20       17.37      4.22 o
 -13   3  17       36.63       38.23      4.93 o
 -11   3  17        2.71        5.97      3.71 o
  -9   3  17       30.38       30.43      3.44 o
  -7   3  17        1.94        2.95      2.49 o
  -5   3  17        0.23       -1.95      2.08 o
  -3   3  17       50.51       45.30      3.30 o
  -1   3  17       46.31       48.22      3.02 o
   1   3  17       42.21       51.42      3.30 o
   3   3  17        3.43        7.68      2.48 o
   5   3  17       78.10       91.48      4.01 o
   7   3  17       88.30      100.10      6.33 o
   9   3  17       42.05       37.29      6.50 o
  11   3  17      111.43      114.19      6.93 o
 -10   4  17       11.96       14.29      3.89 o
  -8   4  17        3.10        0.58      2.62 o
  -6   4  17       49.62       53.77      3.67 o
  -4   4  17       73.76       81.05      3.66 o
  -2   4  17       49.16       55.08      3.30 o
   0   4  17       18.94       13.03      2.69 o
   2   4  17       63.49       74.06      3.80 o
   4   4  17       63.67       66.13      3.88 o
   6   4  17       15.27       22.55      3.53 o
   8   4  17       62.12       80.28      7.54 o
  10   4  17       53.09       77.22      6.31 o
  -9   5  17       53.92       75.77      5.60 o
  -7   5  17       44.53       42.69      4.31 o
  -5   5  17       53.05       51.88      4.09 o
  -3   5  17      205.66      229.37      6.39 o
  -1   5  17      108.29      110.56      4.55 o
   1   5  17       84.87      103.04      4.42 o
   3   5  17       62.20       62.32      4.05 o
   5   5  17       59.93       66.68      4.55 o
   7   5  17       39.89       43.41      5.31 o
  -4   6  17       74.63       90.26      5.57 o
  -2   6  17        3.69        5.29      3.76 o
   0   6  17        9.55        4.47      3.23 o
   2   6  17        7.46        4.98      4.80 o
 -12   0  18       36.58       37.98     10.32 o
 -10   0  18       86.21      101.36     10.74 o
  -8   0  18       90.58       73.35      7.08 o
  -6   0  18        1.08       -2.71      3.52 o
  -4   0  18        5.81        4.24      4.88 o
  -2   0  18       23.80       20.16      4.22 o
   0   0  18      118.44      112.93      8.12 o
   2   0  18        9.16       18.16      4.38 o
   4   0  18        0.26        7.63      5.67 o
   6   0  18        0.80       -2.81      7.50 o
   8   0  18       60.81       89.56     12.66 o
  10   0  18        3.20        6.80      5.97 o
 -13   1  18       18.04       29.00      7.29 o
 -11   1  18       37.43       44.69      7.27 o
  -9   1  18       66.89       74.73      5.12 o
  -7   1  18        5.44        4.30      2.99 o
  -5   1  18       25.06       25.83      3.81 o
  -3   1  18      104.97      101.30      4.33 o
  -1   1  18        4.73        5.13      2.59 o
   1   1  18       29.73       36.62      3.29 o
   3   1  18       26.12       24.98      3.02 o
   5   1  18       53.24       58.54      3.52 o
   7   1  18      134.15      122.10     10.08 o
   9   1  18        4.41        0.61      3.73 o
  11   1  18        5.26       11.78      4.27 o
 -12   2  18       12.00       11.09      6.04 o
 -10   2  18       46.78       41.25      6.30 o
  -8   2  18       56.42       59.99      4.36 o
  -6   2  18       25.78       16.87      3.17 o
  -4   2  18       18.29       16.71      2.62 o
  -2   2  18       72.57       67.85      3.57 o
   0   2  18       40.13       38.86      4.51 o
   2   2  18       23.22       30.82      3.54 o
   4   2  18        7.14       11.58      2.53 o
   6   2  18       74.15       72.18      5.67 o
   8   2  18       34.06       34.98      4.84 o
  10   2  18       24.38       26.53      4.81 o
 -11   3  18       91.00      102.08      7.86 o
  -9   3  18       53.12       52.50      6.61 o
  -7   3  18        6.96        4.58      2.65 o
  -5   3  18        5.21        1.42      2.54 o
  -3   3  18       72.08       73.06      3.86 o
  -1   3  18       12.10        9.71      2.89 o
   1   3  18       60.36       61.78      3.75 o
   3   3  18       67.41       84.35      4.06 o
   5   3  18       56.97       58.18      4.12 o
   7   3  18        1.39       -2.89      3.66 o
   9   3  18       41.32       60.30      5.52 o
  -8   4  18        2.84        1.91      4.79 o
  -6   4  18        4.98        4.99      3.20 o
  -4   4  18       14.60       10.35      2.95 o
  -2   4  18       80.25       76.35      4.88 o
   0   4  18       50.97       63.41      4.25 o
   2   4  18       16.71       16.56      3.04 o
   4   4  18        6.19       11.12      2.85 o
   6   4  18       79.18       78.91      9.07 o
  -5   5  18       15.07       14.36      4.72 o
  -3   5  18       45.62       43.89      4.60 o
  -1   5  18      172.14      175.14      5.97 o
   1   5  18       26.69       24.63      3.85 o
   3   5  18       23.49       31.86      3.59 o
 -10   0  19        0.60        7.97      8.44 o
  -8   0  19       55.12       67.64      7.93 o
  -6   0  19       25.44       20.25      4.66 o
  -4   0  19        2.02        6.38      3.74 o
  -2   0  19        0.32        0.41      6.65 o
   0   0  19       47.20       66.33      6.25 o
   2   0  19       79.32       87.57      6.65 o
   4   0  19        9.30       20.38      4.37 o
   6   0  19       33.04       26.73      9.85 o
   8   0  19        0.00       -2.34      7.50 o
 -11   1  19       11.67       25.83      7.20 o
  -9   1  19       41.93       46.60      6.54 o
  -7   1  19        2.01        0.39      4.64 o
  -5   1  19       17.90       24.74      5.22 o
  -3   1  19       48.20       62.16      4.54 o
  -1   1  19       40.18       49.72      4.09 o
   1   1  19       19.27       25.42      3.42 o
   3   1  19       12.88       22.94      3.94 o
   5   1  19      101.10       98.73      9.11 o
   7   1  19      187.60      181.11     10.10 o
   9   1  19       21.98       12.25      6.31 o
 -10   2  19       42.75       57.55     12.19 o
  -8   2  19      113.60      114.22      6.53 o
  -6   2  19        8.31        9.85      4.59 o
  -4   2  19        6.31        3.91      3.46 o
  -2   2  19        0.20        0.31      2.65 o
   0   2  19       26.08       34.72      3.51 o
   2   2  19       34.89       41.73      4.14 o
   4   2  19       23.60       28.21      3.84 o
   6   2  19       13.45       17.77      4.50 o
   8   2  19       33.83       29.82      4.99 o
  -9   3  19       11.98       22.49      5.48 o
  -7   3  19        2.34        0.88      3.26 o
  -5   3  19       44.24       47.55      4.46 o
  -3   3  19      104.53       94.87      5.13 o
  -1   3  19      103.48       95.59      4.28 o
   1   3  19       96.66      113.67      4.77 o
   3   3  19        1.86        7.11      2.65 o
   5   3  19       95.06      120.81      6.28 o
   7   3  19       54.37       63.49      5.90 o
  -6   4  19        7.89        8.15      4.26 o
  -4   4  19       12.12        8.14      3.62 o
  -2   4  19       15.16       11.21      3.87 o
   0   4  19      112.26      120.92      5.03 o
   2   4  19       95.80      111.76      5.52 o
   4   4  19       62.15       79.32      7.27 o
  -8   0  20        0.47        7.50      8.44 o
  -6   0  20        4.28        0.47      6.33 o
  -4   0  20        0.07        6.16      5.89 o
  -2   0  20       29.91       32.85      5.37 o
   0   0  20      108.35      116.20     10.04 o
   2   0  20       69.02       90.53     13.59 o
   4   0  20        6.80        2.34      7.97 o
   6   0  20        3.98        8.44      9.38 o
  -7   1  20        9.61        0.21      5.28 o
  -5   1  20       23.72       30.09      5.77 o
  -3   1  20        2.01        7.00      4.41 o
  -1   1  20       20.52       35.63      3.90 o
   1   1  20        7.80       13.03      3.39 o
   3   1  20        5.02       17.10      3.59 o
   5   1  20       56.18       55.76      8.29 o
  -6   2  20       51.62       48.58      5.34 o
  -4   2  20       13.86        4.66      5.89 o
  -2   2  20        1.14       11.42      3.27 o
   0   2  20       26.42       33.06      3.76 o
   2   2  20       55.99       73.79      5.75 o
   4   2  20      112.04      126.67     12.99 o
  -5   3  20       38.73       52.64      5.66 o
  -3   3  20       21.35       14.29      4.17 o
  -1   3  20       67.59       84.91      5.21 o
   1   3  20        0.90        8.96      3.61 o
  -4   0  21       11.89       25.54      9.14 o
  -2   0  21       13.84       39.31     10.78 o
   0   0  21       62.97       87.46      7.57 o
   2   0  21       55.79       71.52      6.54 o
  -3   1  21        0.91        8.06      4.13 o
  -1   1  21        6.14       12.58      7.24 o
   1   1  21       64.84       86.16      4.88 o
 
